# Supplementary material for: Outreach strategies to promote HIV testing and linkage-to-care focusing on a young sexual and gender-diverse population in Bangkok, Thailand
Source: PLoS One. 2024 Jan 11;19(1):e0296130. doi: 10.1371/journal.pone.0296130 (PMC10783728; doi:10.1371/journal.pone.0296130)
Supplement: S1 Dataset — (XLSX) [file pone.0296130.s001.xlsx]

## Sheet: Sheet1
gr	group	servicesite	site	age	bgender	cgender	unprotect	multipartner	condombreak	unidentifyrisk	contacthiv	symptoms	forhivtreat	otherreason	previoustest	previoustestin6mo2	linktotest	thistimetestsite	resulthiv	resultsyphil	linktocareaftertest	linktoprep	linktopep	occu	careservice	preppepservice	ageg	allageg	hivtest	syptest	bothtest	hivab	hspos	hispos	linktest	l2care	l2prep	l2pep	morsc	link2care	link2prep	link2pep	link2pp	sgender	rg	sti	hivinsypre	aag	hiv
Physical Outreach	Hotspot	4) Morlam	Morlam Concert	19.3	M	MSM					Yes					No	Yes		Negative	Non-Reactive	Unknown	No	Unknown	6) Student			18-<22yo	15-<25yo	Yes	Yes	Yes	No	No	No	Yes		No		Morlam	No information / Unknown	No	No information / Unknown		0) MSM/TG/BI	Physical		No	0) Youths (13-<25yo)	0) Negative
Physical Outreach	Hotspot	4) Morlam	Morlam Concert	16.4	F	F		Yes									Yes		Negative	Non-Reactive	Unknown	No	Unknown	99) Other			15-<18yo	15-<25yo	Yes	Yes	Yes	No	No	No	Yes		No		Morlam	No information / Unknown	No	No information / Unknown		1) M/F	Physical		No	0) Youths (13-<25yo)	0) Negative
Physical Outreach	Hotspot	4) Morlam	Morlam Concert	19.7	M	MSM		Yes							Yes	No	Yes		Positive	Reactive	Unknown	No	Unknown	99) Other			18-<22yo	15-<25yo	Yes	Yes	Yes	Yes	Yes	Yes	Yes		No		Morlam	No information / Unknown	No	No information / Unknown		0) MSM/TG/BI	Physical		No	0) Youths (13-<25yo)	1) Positive
Physical Outreach	Hotspot	4) Morlam	Morlam Concert	23.4	F	F	Yes										Yes		Inconclusive	Reactive	Unknown	No	Unknown	99) Other			22-<25yo	15-<25yo	Yes	Yes	Yes	Yes	No	Yes	Yes		No		Morlam	No information / Unknown	No	No information / Unknown		1) M/F	Physical		HIV Inconclusive & Syphilis Reactive	0) Youths (13-<25yo)
Physical Outreach	Hotspot	4) Morlam	Morlam Concert	18.7	F	F	Yes										Yes		Negative	Non-Reactive	Unknown	No	Unknown	99) Other			18-<22yo	15-<25yo	Yes	Yes	Yes	No	No	No	Yes		No		Morlam	No information / Unknown	No	No information / Unknown		1) M/F	Physical		No	0) Youths (13-<25yo)	0) Negative
Physical Outreach	Hotspot	4) Morlam	Morlam Concert		M	MSM		Yes									Yes		Negative	Non-Reactive	Unknown	No	Unknown	4) Merchant/business owner					Yes	Yes	Yes	No	No	No	Yes		No		Morlam	No information / Unknown	No	No information / Unknown		0) MSM/TG/BI	Physical		No		0) Negative
Physical Outreach	Hotspot	4) Morlam	Morlam Concert	49.1	M	M	Yes								Yes		Yes		Negative	Non-Reactive	Unknown	No	Unknown	4) Merchant/business owner				25-50yo	Yes	Yes	Yes	No	No	No	Yes		No		Morlam	No information / Unknown	No	No information / Unknown		1) M/F	Physical		No	1) Adults (25+yo)	0) Negative
Physical Outreach	Hotspot	4) Morlam	Morlam Concert	44.1	M	MSM	Yes								Yes		Yes		Negative	Non-Reactive	Unknown	No	Unknown	1) Laborer				25-50yo	Yes	Yes	Yes	No	No	No	Yes		No		Morlam	No information / Unknown	No	No information / Unknown		0) MSM/TG/BI	Physical		No	1) Adults (25+yo)	0) Negative
Physical Outreach	Hotspot	4) Morlam	Morlam Concert	17.8	M	M	Yes										Yes		Negative	Non-Reactive	Unknown	No	Unknown	6) Student			15-<18yo	15-<25yo	Yes	Yes	Yes	No	No	No	Yes		No		Morlam	No information / Unknown	No	No information / Unknown		1) M/F	Physical		No	0) Youths (13-<25yo)	0) Negative
Physical Outreach	Hotspot	4) Morlam	Morlam Concert	20.8	M	M	Yes										Yes		Negative	Non-Reactive	Unknown	No	Unknown	6) Student			18-<22yo	15-<25yo	Yes	Yes	Yes	No	No	No	Yes		No		Morlam	No information / Unknown	No	No information / Unknown		1) M/F	Physical		No	0) Youths (13-<25yo)	0) Negative
Physical Outreach	Hotspot	4) Morlam	Morlam Concert	23.8	M	M	Yes										Yes		Negative	Non-Reactive	Unknown	No	Unknown	4) Merchant/business owner			22-<25yo	15-<25yo	Yes	Yes	Yes	No	No	No	Yes		No		Morlam	No information / Unknown	No	No information / Unknown		1) M/F	Physical		No	0) Youths (13-<25yo)	0) Negative
Physical Outreach	Hotspot	4) Morlam	Morlam Concert	21.5	M	M	Yes										Yes		Negative	Non-Reactive	Unknown	No	Unknown	1) Laborer			18-<22yo	15-<25yo	Yes	Yes	Yes	No	No	No	Yes		No		Morlam	No information / Unknown	No	No information / Unknown		1) M/F	Physical		No	0) Youths (13-<25yo)	0) Negative
Physical Outreach	Hotspot	4) Morlam	Morlam Concert	22.6	M	MSM			Yes						Yes	Yes	Yes		Positive	Non-Reactive	Unknown	No	Unknown	1) Laborer			22-<25yo	15-<25yo	Yes	Yes	Yes	Yes	No	No	Yes		No		Morlam	No information / Unknown	No	No information / Unknown		0) MSM/TG/BI	Physical		No	0) Youths (13-<25yo)	1) Positive
Physical Outreach	Hotspot	4) Morlam	Morlam Concert	36	F	F		Yes							Yes		Yes		Negative	Non-Reactive	Unknown	No	Unknown	4) Merchant/business owner				25-50yo	Yes	Yes	Yes	No	No	No	Yes		No		Morlam	No information / Unknown	No	No information / Unknown		1) M/F	Physical		No	1) Adults (25+yo)	0) Negative
Physical Outreach	Hotspot	4) Morlam	Morlam Concert	55.9	M	TG		Yes							Yes		Yes		Negative	Non-Reactive	Unknown	No	Unknown	1) Laborer				>50yo	Yes	Yes	Yes	No	No	No	Yes		No		Morlam	No information / Unknown	No	No information / Unknown		0) MSM/TG/BI	Physical		No	1) Adults (25+yo)	0) Negative
Physical Outreach	Hotspot	4) Morlam	Morlam Concert	49.9	M	MSM	Yes										Yes		Negative	Non-Reactive	Unknown	No	Unknown	5) Service provider e.g., beautician, restaurant staff, hotel staff)				25-50yo	Yes	Yes	Yes	No	No	No	Yes		No		Morlam	No information / Unknown	No	No information / Unknown		0) MSM/TG/BI	Physical		No	1) Adults (25+yo)	0) Negative
Physical Outreach	Hotspot	4) Morlam	Morlam Concert	33.8	M	MSM		Yes							Yes		Yes		Positive	Non-Reactive	Unknown	No	Unknown	1) Laborer				25-50yo	Yes	Yes	Yes	Yes	No	No	Yes		No		Morlam	No information / Unknown	No	No information / Unknown		0) MSM/TG/BI	Physical		No	1) Adults (25+yo)	1) Positive
Physical Outreach	Hotspot	4) Morlam	Morlam Concert	17.7	M	M	Yes								Yes		Yes		Negative	Non-Reactive	Unknown	No	Unknown	6) Student			15-<18yo	15-<25yo	Yes	Yes	Yes	No	No	No	Yes		No		Morlam	No information / Unknown	No	No information / Unknown		1) M/F	Physical		No	0) Youths (13-<25yo)	0) Negative
Physical Outreach	Hotspot	4) Morlam	Morlam Concert	56.2	M	MSM		Yes							Yes		Yes		Negative	Non-Reactive	Unknown	No	Unknown	1) Laborer				>50yo	Yes	Yes	Yes	No	No	No	Yes		No		Morlam	No information / Unknown	No	No information / Unknown		0) MSM/TG/BI	Physical		No	1) Adults (25+yo)	0) Negative
Physical Outreach	Hotspot	4) Morlam	Morlam Concert	41.1	M	MSM		Yes							Yes		Yes		Negative	Non-Reactive	Unknown	No	Unknown	3) Factory/company employee				25-50yo	Yes	Yes	Yes	No	No	No	Yes		No		Morlam	No information / Unknown	No	No information / Unknown		0) MSM/TG/BI	Physical		No	1) Adults (25+yo)	0) Negative
Physical Outreach	Hotspot	4) Morlam	Morlam Concert	55.1	M	MSM		Yes							Yes		Yes		Positive	Reactive	Unknown	No	Unknown	1) Laborer				>50yo	Yes	Yes	Yes	Yes	Yes	Yes	Yes		No		Morlam	No information / Unknown	No	No information / Unknown		0) MSM/TG/BI	Physical		No	1) Adults (25+yo)	1) Positive
Physical Outreach	Hotspot	4) Morlam	Morlam Concert	19.8	M	TG		Yes							Yes	Yes	Yes		Negative	Reactive	Unknown	Yes	Unknown	1) Laborer			18-<22yo	15-<25yo	Yes	Yes	Yes	No	No	No	Yes		Yes		Morlam	No information / Unknown	Yes	No information / Unknown	PrEP	0) MSM/TG/BI	Physical		No	0) Youths (13-<25yo)	0) Negative
Physical Outreach	Hotspot	4) Morlam	Morlam Concert	20.3	M	MSM	Yes									No	Yes		Negative	Non-Reactive	Unknown	Yes	Unknown	4) Merchant/business owner			18-<22yo	15-<25yo	Yes	Yes	Yes	No	No	No	Yes		Yes		Morlam	No information / Unknown	Yes	No information / Unknown	PrEP	0) MSM/TG/BI	Physical		No	0) Youths (13-<25yo)	0) Negative
Physical Outreach	Hotspot	4) Morlam	Morlam Concert	28	M	MSM	Yes								Yes		Yes		Negative	Reactive	Unknown	Yes	Unknown	6) Student		Other		25-50yo	Yes	Yes	Yes	No	No	No	Yes		Yes		Morlam	No information / Unknown	Yes	No information / Unknown	PrEP	0) MSM/TG/BI	Physical		No	1) Adults (25+yo)	0) Negative
Physical Outreach	Hotspot	4) Morlam	Morlam Concert	31	M	MSM			Yes						Yes		Yes		Negative	Non-Reactive	Unknown	No	Unknown	12) Government/state enterprise employee				25-50yo	Yes	Yes	Yes	No	No	No	Yes		No		Morlam	No information / Unknown	No	No information / Unknown		0) MSM/TG/BI	Physical		No	1) Adults (25+yo)	0) Negative
Physical Outreach	Hotspot	4) Morlam	Morlam Concert	24.3	M	MSM		Yes							Yes	No	Yes		Negative	Reactive	Unknown	No	Unknown	1) Laborer			22-<25yo	15-<25yo	Yes	Yes	Yes	No	No	No	Yes		No		Morlam	No information / Unknown	No	No information / Unknown		0) MSM/TG/BI	Physical		No	0) Youths (13-<25yo)	0) Negative
Physical Outreach	Hotspot	4) Morlam	Morlam Concert	18.1	M	TG		Yes								No	Yes		Negative	Non-Reactive	Unknown	No	Unknown	6) Student			18-<22yo	15-<25yo	Yes	Yes	Yes	No	No	No	Yes		No		Morlam	No information / Unknown	No	No information / Unknown		0) MSM/TG/BI	Physical		No	0) Youths (13-<25yo)	0) Negative
Physical Outreach	Hotspot	4) Morlam	Morlam Concert	18.4	M	M		Yes									Yes		Negative	Non-Reactive	Unknown	No	Unknown	1) Laborer			18-<22yo	15-<25yo	Yes	Yes	Yes	No	No	No	Yes		No		Morlam	No information / Unknown	No	No information / Unknown		1) M/F	Physical		No	0) Youths (13-<25yo)	0) Negative
Physical Outreach	Hotspot	4) Morlam	Morlam Concert	27.2	M	M	Yes										Yes		Negative	Non-Reactive	Unknown	No	Unknown	1) Laborer				25-50yo	Yes	Yes	Yes	No	No	No	Yes		No		Morlam	No information / Unknown	No	No information / Unknown		1) M/F	Physical		No	1) Adults (25+yo)	0) Negative
Physical Outreach	Hotspot	4) Morlam	Morlam Concert	35.1	M	MSM	Yes								Yes		Yes		Negative	Non-Reactive	Unknown	No	Unknown	1) Laborer				25-50yo	Yes	Yes	Yes	No	No	No	Yes		No		Morlam	No information / Unknown	No	No information / Unknown		0) MSM/TG/BI	Physical		No	1) Adults (25+yo)	0) Negative
Physical Outreach	Hotspot	4) Morlam	Morlam Concert	19.6	M	MSM	Yes									No	Yes		Positive	Reactive	Unknown	No	Unknown	1) Laborer			18-<22yo	15-<25yo	Yes	Yes	Yes	Yes	Yes	Yes	Yes		No		Morlam	No information / Unknown	No	No information / Unknown		0) MSM/TG/BI	Physical		No	0) Youths (13-<25yo)	1) Positive
Physical Outreach	Hotspot	4) Morlam	Morlam Concert	49.7	M	TG		Yes							Yes		Yes		Negative	Non-Reactive	Unknown	No	Unknown	1) Laborer				25-50yo	Yes	Yes	Yes	No	No	No	Yes		No		Morlam	No information / Unknown	No	No information / Unknown		0) MSM/TG/BI	Physical		No	1) Adults (25+yo)	0) Negative
Physical Outreach	Hotspot	4) Morlam	Morlam Concert	26.1	M	MSM			Yes						Yes		Yes		Negative	Non-Reactive	No	No	Unknown	3) Factory/company employee				25-50yo	Yes	Yes	Yes	No	No	No	Yes	No	No		Morlam	No	No	No information / Unknown		0) MSM/TG/BI	Physical		No	1) Adults (25+yo)	0) Negative
Physical Outreach	Hotspot	4) Morlam	Morlam Concert	28.2	M	MSM	Yes								Yes		Yes		Negative	Non-Reactive	No	No	Unknown	3) Factory/company employee				25-50yo	Yes	Yes	Yes	No	No	No	Yes	No	No		Morlam	No	No	No information / Unknown		0) MSM/TG/BI	Physical		No	1) Adults (25+yo)	0) Negative
Physical Outreach	Hotspot	4) Morlam	Morlam Concert	17.6	M	M		Yes									Yes		Negative	Non-Reactive	No	No	Unknown	6) Student			15-<18yo	15-<25yo	Yes	Yes	Yes	No	No	No	Yes	No	No		Morlam	No	No	No information / Unknown		1) M/F	Physical		No	0) Youths (13-<25yo)	0) Negative
Physical Outreach	Hotspot	4) Morlam	Morlam Concert	26.4	M	M	Yes										Yes		Negative	Non-Reactive	No	No	Unknown	3) Factory/company employee				25-50yo	Yes	Yes	Yes	No	No	No	Yes	No	No		Morlam	No	No	No information / Unknown		1) M/F	Physical		No	1) Adults (25+yo)	0) Negative
Physical Outreach	Hotspot	4) Morlam	Morlam Concert	33.3	M	MSM	Yes										Yes		Negative	Reactive	No	No	Unknown	3) Factory/company employee				25-50yo	Yes	Yes	Yes	No	No	No	Yes	No	No		Morlam	No	No	No information / Unknown		0) MSM/TG/BI	Physical		No	1) Adults (25+yo)	0) Negative
Physical Outreach	Hotspot	4) Morlam	Morlam Concert	36	M	MSM		Yes							Yes		Yes		Negative	Non-Reactive	No	No	Unknown	3) Factory/company employee				25-50yo	Yes	Yes	Yes	No	No	No	Yes	No	No		Morlam	No	No	No information / Unknown		0) MSM/TG/BI	Physical		No	1) Adults (25+yo)	0) Negative
Physical Outreach	Hotspot	4) Morlam	Morlam Concert	27.2	M	M	Yes										Yes		Negative	Non-Reactive	No	No	Unknown	3) Factory/company employee				25-50yo	Yes	Yes	Yes	No	No	No	Yes	No	No		Morlam	No	No	No information / Unknown		1) M/F	Physical		No	1) Adults (25+yo)	0) Negative
Physical Outreach	Hotspot	4) Morlam	Morlam Concert	54.4	F	F	Yes										Yes		Negative	Non-Reactive	No	No	Unknown	10) Factory worker				>50yo	Yes	Yes	Yes	No	No	No	Yes	No	No		Morlam	No	No	No information / Unknown		1) M/F	Physical		No	1) Adults (25+yo)	0) Negative
Physical Outreach	Hotspot	4) Morlam	Morlam Concert	38.5	M	M		Yes							Yes		Yes		Negative	Non-Reactive	No	No	Unknown	3) Factory/company employee				25-50yo	Yes	Yes	Yes	No	No	No	Yes	No	No		Morlam	No	No	No information / Unknown		1) M/F	Physical		No	1) Adults (25+yo)	0) Negative
Physical Outreach	Hotspot	4) Morlam	Morlam Concert	39.2	M	M	Yes								Yes		Yes		Negative	Non-Reactive	No	No	Unknown	10) Factory worker				25-50yo	Yes	Yes	Yes	No	No	No	Yes	No	No		Morlam	No	No	No information / Unknown		1) M/F	Physical		No	1) Adults (25+yo)	0) Negative
Physical Outreach	Hotspot	4) Morlam	Morlam Concert		M	M		Yes									Yes		Negative	Non-Reactive	No	No	Unknown						Yes	Yes	Yes	No	No	No	Yes	No	No		Morlam	No	No	No information / Unknown		1) M/F	Physical		No		0) Negative
Physical Outreach	Hotspot	4) Morlam	Morlam Concert	16.3	F	F	Yes	Yes									Yes		Negative	Non-Reactive	No	No	Unknown	6) Student			15-<18yo	15-<25yo	Yes	Yes	Yes	No	No	No	Yes	No	No		Morlam	No	No	No information / Unknown		1) M/F	Physical		No	0) Youths (13-<25yo)	0) Negative
Physical Outreach	Hotspot	4) Morlam	Morlam Concert	26.7	M	M	Yes										Yes		Negative	Non-Reactive	No	No	Unknown	3) Factory/company employee				25-50yo	Yes	Yes	Yes	No	No	No	Yes	No	No		Morlam	No	No	No information / Unknown		1) M/F	Physical		No	1) Adults (25+yo)	0) Negative
Physical Outreach	Hotspot	4) Morlam	Morlam Concert	33.1	F	F	Yes								Yes		Yes		Negative	Non-Reactive	No	No	Unknown	3) Factory/company employee				25-50yo	Yes	Yes	Yes	No	No	No	Yes	No	No		Morlam	No	No	No information / Unknown		1) M/F	Physical		No	1) Adults (25+yo)	0) Negative
Physical Outreach	Hotspot	4) Morlam	Morlam Concert	24	M	MSM		Yes								No	Yes		Negative	Non-Reactive	No	No	Unknown	3) Factory/company employee			22-<25yo	15-<25yo	Yes	Yes	Yes	No	No	No	Yes	No	No		Morlam	No	No	No information / Unknown		0) MSM/TG/BI	Physical		No	0) Youths (13-<25yo)	0) Negative
Physical Outreach	Hotspot	4) Morlam	Morlam Concert	19.2	M	M		Yes									Yes		Negative	Non-Reactive	No	No	Unknown	6) Student			18-<22yo	15-<25yo	Yes	Yes	Yes	No	No	No	Yes	No	No		Morlam	No	No	No information / Unknown		1) M/F	Physical		No	0) Youths (13-<25yo)	0) Negative
Physical Outreach	Hotspot	4) Morlam	Morlam Concert	27.8	M	M		Yes									Yes		Negative	Non-Reactive	No	No	Unknown	3) Factory/company employee				25-50yo	Yes	Yes	Yes	No	No	No	Yes	No	No		Morlam	No	No	No information / Unknown		1) M/F	Physical		No	1) Adults (25+yo)	0) Negative
Physical Outreach	Hotspot	4) Morlam	Morlam Concert	20.5	M	M		Yes									Yes		Negative	Non-Reactive	No	No	Unknown	6) Student			18-<22yo	15-<25yo	Yes	Yes	Yes	No	No	No	Yes	No	No		Morlam	No	No	No information / Unknown		1) M/F	Physical		No	0) Youths (13-<25yo)	0) Negative
Physical Outreach	Hotspot	4) Morlam	Morlam Concert	20.5	M	TG	Yes									No	Yes		Negative	Non-Reactive	No	No	Unknown	6) Student			18-<22yo	15-<25yo	Yes	Yes	Yes	No	No	No	Yes	No	No		Morlam	No	No	No information / Unknown		0) MSM/TG/BI	Physical		No	0) Youths (13-<25yo)	0) Negative
Physical Outreach	Hotspot	4) Morlam	Morlam Concert	38.2	M	TG		Yes							Yes		Yes		Negative	Non-Reactive	No	No	Unknown	3) Factory/company employee				25-50yo	Yes	Yes	Yes	No	No	No	Yes	No	No		Morlam	No	No	No information / Unknown		0) MSM/TG/BI	Physical		No	1) Adults (25+yo)	0) Negative
Physical Outreach	Hotspot	4) Morlam	Morlam Concert	26.2	M	MSM	Yes								Yes		Yes		Negative	Non-Reactive	No	No	Unknown	3) Factory/company employee				25-50yo	Yes	Yes	Yes	No	No	No	Yes	No	No		Morlam	No	No	No information / Unknown		0) MSM/TG/BI	Physical		No	1) Adults (25+yo)	0) Negative
Physical Outreach	Hotspot	4) Morlam	Morlam Concert	31.7	M	MSM		Yes									Yes		Negative	Non-Reactive	No	No	Unknown	3) Factory/company employee				25-50yo	Yes	Yes	Yes	No	No	No	Yes	No	No		Morlam	No	No	No information / Unknown		0) MSM/TG/BI	Physical		No	1) Adults (25+yo)	0) Negative
Physical Outreach	Hotspot	4) Morlam	Morlam Concert	38	M	M		Yes									Yes		Negative	Non-Reactive	No	No	Unknown	3) Factory/company employee				25-50yo	Yes	Yes	Yes	No	No	No	Yes	No	No		Morlam	No	No	No information / Unknown		1) M/F	Physical		No	1) Adults (25+yo)	0) Negative
Physical Outreach	Hotspot	4) Morlam	Morlam Concert	24.8	M	M	Yes										Yes		Negative	Non-Reactive	No	No	Unknown	3) Factory/company employee			22-<25yo	15-<25yo	Yes	Yes	Yes	No	No	No	Yes	No	No		Morlam	No	No	No information / Unknown		1) M/F	Physical		No	0) Youths (13-<25yo)	0) Negative
Physical Outreach	Hotspot	4) Morlam	Morlam Concert	22.5	M	MSM		Yes								No	Yes		Negative	Non-Reactive	No	No	Unknown	6) Student			22-<25yo	15-<25yo	Yes	Yes	Yes	No	No	No	Yes	No	No		Morlam	No	No	No information / Unknown		0) MSM/TG/BI	Physical		No	0) Youths (13-<25yo)	0) Negative
Physical Outreach	Hotspot	4) Morlam	Morlam Concert	23.3	M	MSM	Yes									No	Yes		Negative	Non-Reactive	No	No	Unknown	6) Student			22-<25yo	15-<25yo	Yes	Yes	Yes	No	No	No	Yes	No	No		Morlam	No	No	No information / Unknown		0) MSM/TG/BI	Physical		No	0) Youths (13-<25yo)	0) Negative
Physical Outreach	Hotspot	4) Morlam	Morlam Concert	30.6	M	M	Yes										Yes		Negative	Non-Reactive	No	No	Unknown	3) Factory/company employee				25-50yo	Yes	Yes	Yes	No	No	No	Yes	No	No		Morlam	No	No	No information / Unknown		1) M/F	Physical		No	1) Adults (25+yo)	0) Negative
Physical Outreach	Hotspot	4) Morlam	Morlam Concert	31.6	M	M	Yes										Yes		Negative	Non-Reactive	No	No	Unknown	3) Factory/company employee				25-50yo	Yes	Yes	Yes	No	No	No	Yes	No	No		Morlam	No	No	No information / Unknown		1) M/F	Physical		No	1) Adults (25+yo)	0) Negative
Physical Outreach	Hotspot	4) Morlam	Morlam Concert	42.3	M	M		Yes							Yes		Yes		Negative	Non-Reactive	No	No	Unknown	10) Factory worker				25-50yo	Yes	Yes	Yes	No	No	No	Yes	No	No		Morlam	No	No	No information / Unknown		1) M/F	Physical		No	1) Adults (25+yo)	0) Negative
Physical Outreach	Hotspot	4) Morlam	Morlam Concert	26.9	M	M	Yes										Yes		Negative	Non-Reactive	No	No	Unknown	6) Student				25-50yo	Yes	Yes	Yes	No	No	No	Yes	No	No		Morlam	No	No	No information / Unknown		1) M/F	Physical		No	1) Adults (25+yo)	0) Negative
Physical Outreach	Hotspot	4) Morlam	Morlam Concert	22.2	M	M	Yes										Yes		Negative	Non-Reactive	No	No	Unknown	6) Student			22-<25yo	15-<25yo	Yes	Yes	Yes	No	No	No	Yes	No	No		Morlam	No	No	No information / Unknown		1) M/F	Physical		No	0) Youths (13-<25yo)	0) Negative
Physical Outreach	Hotspot	4) Morlam	Morlam Concert	24	M	MSM		Yes							Yes	Yes	Yes		Positive	Reactive	No	No	Unknown	3) Factory/company employee			22-<25yo	15-<25yo	Yes	Yes	Yes	Yes	Yes	Yes	Yes	No	No		Morlam	No	No	No information / Unknown		0) MSM/TG/BI	Physical		No	0) Youths (13-<25yo)	1) Positive
Physical Outreach	Hotspot	4) Morlam	Morlam Concert	19.6	M	MSM		Yes								No	Yes		Positive	Non-Reactive	No	No	Unknown	6) Student			18-<22yo	15-<25yo	Yes	Yes	Yes	Yes	No	No	Yes	No	No		Morlam	No	No	No information / Unknown		0) MSM/TG/BI	Physical		No	0) Youths (13-<25yo)	1) Positive
Physical Outreach	Hotspot	4) Morlam	Morlam Concert	19.7	M	MSM		Yes								No	Yes		Inconclusive	Non-Reactive	No	No	Unknown	6) Student			18-<22yo	15-<25yo	Yes	Yes	Yes	Yes	No	No	Yes	No	No		Morlam	No	No	No information / Unknown		0) MSM/TG/BI	Physical		No	0) Youths (13-<25yo)
Physical Outreach	Hotspot	4) Morlam	Morlam Concert	30.5	M	MSM	Yes										Yes		Positive	Non-Reactive	No	No	Unknown	3) Factory/company employee				25-50yo	Yes	Yes	Yes	Yes	No	No	Yes	No	No		Morlam	No	No	No information / Unknown		0) MSM/TG/BI	Physical		No	1) Adults (25+yo)	1) Positive
Physical Outreach	Hotspot	4) Morlam	Morlam Concert	57.8	M	BI		Yes							Yes		Yes		Negative	Reactive	Yes	No	Unknown	10) Factory worker	Other, Specify …....			>50yo	Yes	Yes	Yes	No	No	No	Yes	Yes	No		Morlam	Yes	No	No information / Unknown		0) MSM/TG/BI	Physical		No	1) Adults (25+yo)	0) Negative
Physical Outreach	Hotspot	4) Morlam	Morlam Concert	17.1	M	MSM		Yes								No	Yes		Positive	Non-Reactive	Yes	No	Unknown	6) Student	Other, Specify …....		15-<18yo	15-<25yo	Yes	Yes	Yes	Yes	No	No	Yes	Yes	No		Morlam	Yes	No	No information / Unknown		0) MSM/TG/BI	Physical		No	0) Youths (13-<25yo)	1) Positive
Physical Outreach	Hotspot	4) Morlam	Morlam Concert	23.3	M	MSM	Yes									No	Yes		Negative	Reactive	Yes	No	Unknown	6) Student	Other, Specify …....		22-<25yo	15-<25yo	Yes	Yes	Yes	No	No	No	Yes	Yes	No		Morlam	Yes	No	No information / Unknown		0) MSM/TG/BI	Physical		No	0) Youths (13-<25yo)	0) Negative
Physical Outreach	Hotspot	4) Morlam	Morlam Concert	36.6	M	MSM	Yes								Yes		Yes		Positive	Reactive	Yes	No	Unknown	3) Factory/company employee	Other, Specify …....			25-50yo	Yes	Yes	Yes	Yes	Yes	Yes	Yes	Yes	No		Morlam	Yes	No	No information / Unknown		0) MSM/TG/BI	Physical		No	1) Adults (25+yo)	1) Positive
Physical Outreach	Hotspot	4) Morlam	Morlam Concert	44.4	M	MSM		Yes									Yes		Positive	Non-Reactive	No	No	Unknown	3) Factory/company employee				25-50yo	Yes	Yes	Yes	Yes	No	No	Yes	No	No		Morlam	No	No	No information / Unknown		0) MSM/TG/BI	Physical		No	1) Adults (25+yo)	1) Positive
Physical Outreach	Hotspot	4) Morlam	Morlam Concert	21.9	M	M		Yes									Yes		Negative	Non-Reactive	No	No	Unknown	3) Factory/company employee			18-<22yo	15-<25yo	Yes	Yes	Yes	No	No	No	Yes	No	No		Morlam	No	No	No information / Unknown		1) M/F	Physical		No	0) Youths (13-<25yo)	0) Negative
Physical Outreach	Hotspot	4) Morlam	Morlam Concert	20.5	M	MSM			Yes							No	Yes		Negative	Non-Reactive	No	No	Unknown	6) Student			18-<22yo	15-<25yo	Yes	Yes	Yes	No	No	No	Yes	No	No		Morlam	No	No	No information / Unknown		0) MSM/TG/BI	Physical		No	0) Youths (13-<25yo)	0) Negative
Physical Outreach	Hotspot	4) Morlam	Morlam Concert	26.1	M	M		Yes									Yes		Negative	Non-Reactive	No	No	Unknown	3) Factory/company employee				25-50yo	Yes	Yes	Yes	No	No	No	Yes	No	No		Morlam	No	No	No information / Unknown		1) M/F	Physical		No	1) Adults (25+yo)	0) Negative
Physical Outreach	Hotspot	4) Morlam	Morlam Concert	25.4	M	M		Yes									Yes		Negative	Non-Reactive	No	No	Unknown	99) Other				25-50yo	Yes	Yes	Yes	No	No	No	Yes	No	No		Morlam	No	No	No information / Unknown		1) M/F	Physical		No	1) Adults (25+yo)	0) Negative
Physical Outreach	Hotspot	4) Morlam	Morlam Concert	22.1	M	MSM	Yes									No	Yes		Negative	Non-Reactive	No	No	Unknown	6) Student			22-<25yo	15-<25yo	Yes	Yes	Yes	No	No	No	Yes	No	No		Morlam	No	No	No information / Unknown		0) MSM/TG/BI	Physical		No	0) Youths (13-<25yo)	0) Negative
Physical Outreach	Hotspot	4) Morlam	Morlam Concert	50.4	M	M	Yes										Yes		Negative	Non-Reactive	No	No	Unknown	10) Factory worker				>50yo	Yes	Yes	Yes	No	No	No	Yes	No	No		Morlam	No	No	No information / Unknown		1) M/F	Physical		No	1) Adults (25+yo)	0) Negative
Physical Outreach	Hotspot	4) Morlam	Morlam Concert	26.5	F	F	Yes								Yes		Yes		Negative	Non-Reactive	No	No	Unknown	3) Factory/company employee				25-50yo	Yes	Yes	Yes	No	No	No	Yes	No	No		Morlam	No	No	No information / Unknown		1) M/F	Physical		No	1) Adults (25+yo)	0) Negative
Physical Outreach	Hotspot	4) Morlam	Morlam Concert	17.9	M	M		Yes									Yes		Negative	Non-Reactive	No	No	Unknown	6) Student			15-<18yo	15-<25yo	Yes	Yes	Yes	No	No	No	Yes	No	No		Morlam	No	No	No information / Unknown		1) M/F	Physical		No	0) Youths (13-<25yo)	0) Negative
Physical Outreach	Hotspot	4) Morlam	Morlam Concert	43.2	M	M		Yes									Unknown				Unknown	Unknown	Unknown	10) Factory worker				25-50yo				No	No	No	No				Morlam	No information / Unknown	No information / Unknown	No information / Unknown	No information / Unknown	1) M/F	Physical			1) Adults (25+yo)
Physical Outreach	Hotspot	4) Morlam	Morlam Concert	32.6	M	M	Yes								Yes		Yes		Negative	Non-Reactive	No	No	Unknown	3) Factory/company employee				25-50yo	Yes	Yes	Yes	No	No	No	Yes	No	No		Morlam	No	No	No information / Unknown		1) M/F	Physical		No	1) Adults (25+yo)	0) Negative
Physical Outreach	Hotspot	4) Morlam	Morlam Concert	45.1	M	TG	Yes	Yes							Yes		Yes		Negative	Non-Reactive	No	No	Unknown	3) Factory/company employee				25-50yo	Yes	Yes	Yes	No	No	No	Yes	No	No		Morlam	No	No	No information / Unknown		0) MSM/TG/BI	Physical		No	1) Adults (25+yo)	0) Negative
Physical Outreach	Hotspot	4) Morlam	Morlam Concert	39.5	M	M	Yes								Yes		Yes		Negative	Non-Reactive	No	No	Unknown	3) Factory/company employee				25-50yo	Yes	Yes	Yes	No	No	No	Yes	No	No		Morlam	No	No	No information / Unknown		1) M/F	Physical		No	1) Adults (25+yo)	0) Negative
Physical Outreach	Hotspot	4) Morlam	Morlam Concert	20.5	M	M								Yes			Unknown				Unknown	Unknown	Unknown	6) Student			18-<22yo	15-<25yo				No	No	No	No				Morlam	No information / Unknown	No information / Unknown	No information / Unknown	No information / Unknown	1) M/F	Physical			0) Youths (13-<25yo)
Physical Outreach	Hotspot	4) Morlam	Morlam Concert	22.6	M	MSM										No	Unknown				Unknown	Unknown	Unknown	13) Military/police			22-<25yo	15-<25yo				No	No	No	No				Morlam	No information / Unknown	No information / Unknown	No information / Unknown	No information / Unknown	0) MSM/TG/BI	Physical			0) Youths (13-<25yo)
Physical Outreach	Hotspot	4) Morlam	Morlam Concert	21.7	M	BI		Yes							Yes	Yes	Yes		Negative	Non-Reactive	No	No	Unknown	6) Student			18-<22yo	15-<25yo	Yes	Yes	Yes	No	No	No	Yes	No	No		Morlam	No	No	No information / Unknown		0) MSM/TG/BI	Physical		No	0) Youths (13-<25yo)	0) Negative
Physical Outreach	Hotspot	4) Morlam	Morlam Concert	20.7	F	F	Yes	Yes									Yes		Negative	Non-Reactive	No	No	Unknown	6) Student			18-<22yo	15-<25yo	Yes	Yes	Yes	No	No	No	Yes	No	No		Morlam	No	No	No information / Unknown		1) M/F	Physical		No	0) Youths (13-<25yo)	0) Negative
Physical Outreach	Hotspot	4) Morlam	Morlam Concert	27.8	F	F	Yes										Yes		Negative	Non-Reactive	No	No	Unknown	3) Factory/company employee				25-50yo	Yes	Yes	Yes	No	No	No	Yes	No	No		Morlam	No	No	No information / Unknown		1) M/F	Physical		No	1) Adults (25+yo)	0) Negative
Physical Outreach	Hotspot	4) Morlam	Morlam Concert	44.2	M	M	Yes										Yes		Negative	Non-Reactive	No	No	Unknown	10) Factory worker				25-50yo	Yes	Yes	Yes	No	No	No	Yes	No	No		Morlam	No	No	No information / Unknown		1) M/F	Physical		No	1) Adults (25+yo)	0) Negative
Physical Outreach	Hotspot	4) Morlam	Morlam Concert	44.7	M	M	Yes								Yes		Yes		Negative	Non-Reactive	No	No	Unknown	10) Factory worker				25-50yo	Yes	Yes	Yes	No	No	No	Yes	No	No		Morlam	No	No	No information / Unknown		1) M/F	Physical		No	1) Adults (25+yo)	0) Negative
Physical Outreach	Hotspot	4) Morlam	Morlam Concert	18.7	M	M			Yes						Yes		Yes		Negative	Non-Reactive	No	No	Unknown	6) Student			18-<22yo	15-<25yo	Yes	Yes	Yes	No	No	No	Yes	No	No		Morlam	No	No	No information / Unknown		1) M/F	Physical		No	0) Youths (13-<25yo)	0) Negative
Physical Outreach	Hotspot	4) Morlam	Morlam Concert	16.4	F	F	Yes	Yes									Yes		Negative	Non-Reactive	No	No	Unknown	6) Student			15-<18yo	15-<25yo	Yes	Yes	Yes	No	No	No	Yes	No	No		Morlam	No	No	No information / Unknown		1) M/F	Physical		No	0) Youths (13-<25yo)	0) Negative
Physical Outreach	Hotspot	4) Morlam	Morlam Concert	16.6	M	M		Yes									Yes		Negative	Non-Reactive	No	No	Unknown	6) Student			15-<18yo	15-<25yo	Yes	Yes	Yes	No	No	No	Yes	No	No		Morlam	No	No	No information / Unknown		1) M/F	Physical		No	0) Youths (13-<25yo)	0) Negative
Physical Outreach	Hotspot	4) Morlam	Morlam Concert	16	M	M		Yes									Yes		Negative	Non-Reactive	No	No	Unknown	6) Student			15-<18yo	15-<25yo	Yes	Yes	Yes	No	No	No	Yes	No	No		Morlam	No	No	No information / Unknown		1) M/F	Physical		No	0) Youths (13-<25yo)	0) Negative
Physical Outreach	Hotspot	4) Morlam	Morlam Concert	15.2	M	M	Yes										Yes		Negative	Non-Reactive	No	No	Unknown	6) Student			15-<18yo	15-<25yo	Yes	Yes	Yes	No	No	No	Yes	No	No		Morlam	No	No	No information / Unknown		1) M/F	Physical		No	0) Youths (13-<25yo)	0) Negative
Physical Outreach	Hotspot	4) Morlam	Morlam Concert	44.3	M	BI		Yes									Yes		Negative	Non-Reactive	No	No	Unknown	3) Factory/company employee				25-50yo	Yes	Yes	Yes	No	No	No	Yes	No	No		Morlam	No	No	No information / Unknown		0) MSM/TG/BI	Physical		No	1) Adults (25+yo)	0) Negative
Physical Outreach	Hotspot	4) Morlam	Morlam Concert	50.2	M	M	Yes										Yes		Negative	Non-Reactive	No	No	Unknown	10) Factory worker				>50yo	Yes	Yes	Yes	No	No	No	Yes	No	No		Morlam	No	No	No information / Unknown		1) M/F	Physical		No	1) Adults (25+yo)	0) Negative
Physical Outreach	Hotspot	4) Morlam	Morlam Concert	55.3	M	BI	Yes								Yes		Yes		Negative	Non-Reactive	No	No	Unknown	10) Factory worker				>50yo	Yes	Yes	Yes	No	No	No	Yes	No	No		Morlam	No	No	No information / Unknown		0) MSM/TG/BI	Physical		No	1) Adults (25+yo)	0) Negative
Physical Outreach	Hotspot	4) Morlam	Morlam Concert	46.5	M	MSM			Yes								Unknown				Unknown	Unknown	Unknown	3) Factory/company employee				25-50yo				No	No	No	No				Morlam	No information / Unknown	No information / Unknown	No information / Unknown	No information / Unknown	0) MSM/TG/BI	Physical			1) Adults (25+yo)
Physical Outreach	Hotspot	4) Morlam	Morlam Concert	50.4	F	F	Yes										Yes		Negative	Non-Reactive	No	No	Unknown	7) Unemployed				>50yo	Yes	Yes	Yes	No	No	No	Yes	No	No		Morlam	No	No	No information / Unknown		1) M/F	Physical		No	1) Adults (25+yo)	0) Negative
Physical Outreach	Hotspot	4) Morlam	Morlam Concert	28.7	M	TG	Yes	Yes							Yes		Yes		Negative	Non-Reactive	No	No	Unknown	3) Factory/company employee				25-50yo	Yes	Yes	Yes	No	No	No	Yes	No	No		Morlam	No	No	No information / Unknown		0) MSM/TG/BI	Physical		No	1) Adults (25+yo)	0) Negative
Physical Outreach	Hotspot	4) Morlam	Morlam Concert	33.8	M	M	Yes										Yes		Negative	Non-Reactive	No	No	Unknown	3) Factory/company employee				25-50yo	Yes	Yes	Yes	No	No	No	Yes	No	No		Morlam	No	No	No information / Unknown		1) M/F	Physical		No	1) Adults (25+yo)	0) Negative
Physical Outreach	Hotspot	4) Morlam	Morlam Concert	50	M	BI		Yes							Yes		Yes		Negative	Non-Reactive	No	No	Unknown	10) Factory worker				>50yo	Yes	Yes	Yes	No	No	No	Yes	No	No		Morlam	No	No	No information / Unknown		0) MSM/TG/BI	Physical		No	1) Adults (25+yo)	0) Negative
Physical Outreach	Hotspot	4) Morlam	Morlam Concert	23.1	F	F	Yes								Yes		Yes		Negative	Non-Reactive	No	No	Unknown	3) Factory/company employee			22-<25yo	15-<25yo	Yes	Yes	Yes	No	No	No	Yes	No	No		Morlam	No	No	No information / Unknown		1) M/F	Physical		No	0) Youths (13-<25yo)	0) Negative
Physical Outreach	Hotspot	4) Morlam	Morlam Concert	17.6	M	MSM		Yes								No	Yes		Negative	Non-Reactive	No	No	Unknown	6) Student			15-<18yo	15-<25yo	Yes	Yes	Yes	No	No	No	Yes	No	No		Morlam	No	No	No information / Unknown		0) MSM/TG/BI	Physical		No	0) Youths (13-<25yo)	0) Negative
Physical Outreach	Hotspot	4) Morlam	Morlam Concert	32.4	F	F	Yes										Yes		Negative	Non-Reactive	No	No	Unknown	3) Factory/company employee				25-50yo	Yes	Yes	Yes	No	No	No	Yes	No	No		Morlam	No	No	No information / Unknown		1) M/F	Physical		No	1) Adults (25+yo)	0) Negative
Physical Outreach	Hotspot	4) Morlam	Morlam Concert	20.6	M	MSM	Yes									No	Yes		Negative	Non-Reactive	No	No	Unknown	6) Student			18-<22yo	15-<25yo	Yes	Yes	Yes	No	No	No	Yes	No	No		Morlam	No	No	No information / Unknown		0) MSM/TG/BI	Physical		No	0) Youths (13-<25yo)	0) Negative
Physical Outreach	Hotspot	4) Morlam	Morlam Concert	22.2	M	TG	Yes	Yes							Yes	No	Yes		Negative	Non-Reactive	No	No	Unknown	6) Student			22-<25yo	15-<25yo	Yes	Yes	Yes	No	No	No	Yes	No	No		Morlam	No	No	No information / Unknown		0) MSM/TG/BI	Physical		No	0) Youths (13-<25yo)	0) Negative
Physical Outreach	Hotspot	4) Morlam	Morlam Concert	19.1	M	MSM		Yes								No	Yes		Negative	Non-Reactive	No	No	Unknown	6) Student			18-<22yo	15-<25yo	Yes	Yes	Yes	No	No	No	Yes	No	No		Morlam	No	No	No information / Unknown		0) MSM/TG/BI	Physical		No	0) Youths (13-<25yo)	0) Negative
Physical Outreach	Hotspot	4) Morlam	Morlam Concert	20	M	MSM		Yes							Yes	Yes	Yes		Negative	Non-Reactive	No	No	Unknown	6) Student			18-<22yo	15-<25yo	Yes	Yes	Yes	No	No	No	Yes	No	No		Morlam	No	No	No information / Unknown		0) MSM/TG/BI	Physical		No	0) Youths (13-<25yo)	0) Negative
Physical Outreach	Hotspot	4) Morlam	Morlam Concert	22.8	M	MSM		Yes							Yes	No	Yes		Negative	Non-Reactive	No	No	Unknown	6) Student			22-<25yo	15-<25yo	Yes	Yes	Yes	No	No	No	Yes	No	No		Morlam	No	No	No information / Unknown		0) MSM/TG/BI	Physical		No	0) Youths (13-<25yo)	0) Negative
Physical Outreach	Hotspot	4) Morlam	Morlam Concert	23.4	M	MSM	Yes								Yes	Yes	Yes		Negative	Non-Reactive	No	No	Unknown	3) Factory/company employee			22-<25yo	15-<25yo	Yes	Yes	Yes	No	No	No	Yes	No	No		Morlam	No	No	No information / Unknown		0) MSM/TG/BI	Physical		No	0) Youths (13-<25yo)	0) Negative
Physical Outreach	Hotspot	4) Morlam	Morlam Concert	21	M	BI	Yes									No	Yes		Negative	Non-Reactive	No	No	Unknown	6) Student			18-<22yo	15-<25yo	Yes	Yes	Yes	No	No	No	Yes	No	No		Morlam	No	No	No information / Unknown		0) MSM/TG/BI	Physical		No	0) Youths (13-<25yo)	0) Negative
Physical Outreach	Hotspot	4) Morlam	Morlam Concert	20	M	TG		Yes							Yes	No	Yes		Negative	Non-Reactive	No	No	Unknown	6) Student			18-<22yo	15-<25yo	Yes	Yes	Yes	No	No	No	Yes	No	No		Morlam	No	No	No information / Unknown		0) MSM/TG/BI	Physical		No	0) Youths (13-<25yo)	0) Negative
Physical Outreach	Hotspot	4) Morlam	Morlam Concert	22.6	M	MSM		Yes							Yes	No	Yes		Negative	Non-Reactive	No	No	Unknown	6) Student			22-<25yo	15-<25yo	Yes	Yes	Yes	No	No	No	Yes	No	No		Morlam	No	No	No information / Unknown		0) MSM/TG/BI	Physical		No	0) Youths (13-<25yo)	0) Negative
Physical Outreach	Hotspot	4) Morlam	Morlam Concert	36.9	M	MSM		Yes							Yes		Yes		Negative	Non-Reactive	No	No	Unknown	3) Factory/company employee				25-50yo	Yes	Yes	Yes	No	No	No	Yes	No	No		Morlam	No	No	No information / Unknown		0) MSM/TG/BI	Physical		No	1) Adults (25+yo)	0) Negative
Physical Outreach	Hotspot	4) Morlam	Morlam Concert	43.8	M	M	Yes										Yes		Negative	Non-Reactive	No	No	Unknown	10) Factory worker				25-50yo	Yes	Yes	Yes	No	No	No	Yes	No	No		Morlam	No	No	No information / Unknown		1) M/F	Physical		No	1) Adults (25+yo)	0) Negative
Physical Outreach	Hotspot	4) Morlam	Morlam Concert	54.7	M	M	Yes										Yes		Negative	Non-Reactive	No	No	Unknown	9) Fishery worker				>50yo	Yes	Yes	Yes	No	No	No	Yes	No	No		Morlam	No	No	No information / Unknown		1) M/F	Physical		No	1) Adults (25+yo)	0) Negative
Physical Outreach	Hotspot	4) Morlam	Morlam Concert	17.2	M	TG		Yes								No	Yes		Negative	Reactive	Yes	No	Unknown	6) Student	Other, Specify …....		15-<18yo	15-<25yo	Yes	Yes	Yes	No	No	No	Yes	Yes	No		Morlam	Yes	No	No information / Unknown		0) MSM/TG/BI	Physical		No	0) Youths (13-<25yo)	0) Negative
Physical Outreach	Hotspot	4) Morlam	Morlam Concert	27.5	M	MSM						Yes			Yes		Yes		Negative	Reactive	Yes	No	Unknown	3) Factory/company employee	Other, Specify …....			25-50yo	Yes	Yes	Yes	No	No	No	Yes	Yes	No		Morlam	Yes	No	No information / Unknown		0) MSM/TG/BI	Physical	Yes	No	1) Adults (25+yo)	0) Negative
Physical Outreach	Hotspot	4) Morlam	Morlam Concert	36.4	M	MSM		Yes									Yes		Negative	Reactive	Yes	No	Unknown	3) Factory/company employee	Bma Health Centers			25-50yo	Yes	Yes	Yes	No	No	No	Yes	Yes	No		Morlam	Yes	No	No information / Unknown		0) MSM/TG/BI	Physical		No	1) Adults (25+yo)	0) Negative
Physical Outreach	Hotspot	4) Morlam	Morlam Concert	21	M	MSM	Yes									No	Yes		Positive	Non-Reactive	No	No	Unknown	6) Student			18-<22yo	15-<25yo	Yes	Yes	Yes	Yes	No	No	Yes	No	No		Morlam	No	No	No information / Unknown		0) MSM/TG/BI	Physical		No	0) Youths (13-<25yo)	1) Positive
Physical Outreach	Hotspot	4) Morlam	Morlam Concert	37.6	M	TG		Yes									Yes		Negative	Reactive	Yes	No	Unknown	3) Factory/company employee	Siriraj Hospital			25-50yo	Yes	Yes	Yes	No	No	No	Yes	Yes	No		Morlam	Yes	No	No information / Unknown		0) MSM/TG/BI	Physical		No	1) Adults (25+yo)	0) Negative
Physical Outreach	Hotspot	4) Morlam	Morlam Concert	28.8	M	MSM		Yes									Yes		Positive	Non-Reactive	Yes	No	Unknown	10) Factory worker	Bma Hospitals			25-50yo	Yes	Yes	Yes	Yes	No	No	Yes	Yes	No		Morlam	Yes	No	No information / Unknown		0) MSM/TG/BI	Physical		No	1) Adults (25+yo)	1) Positive
Physical Outreach	Hotspot	4) Morlam	Morlam Concert	29.9	M	MSM	Yes								Yes		Yes		Negative	Reactive	No	No	Unknown	3) Factory/company employee				25-50yo	Yes	Yes	Yes	No	No	No	Yes	No	No		Morlam	No	No	No information / Unknown		0) MSM/TG/BI	Physical		No	1) Adults (25+yo)	0) Negative
Physical Outreach	Hotspot	4) Morlam	Morlam Concert	21.1	M	MSM	Yes									No	Yes		Positive	Non-Reactive	No	No	Unknown	6) Student			18-<22yo	15-<25yo	Yes	Yes	Yes	Yes	No	No	Yes	No	No		Morlam	No	No	No information / Unknown		0) MSM/TG/BI	Physical		No	0) Youths (13-<25yo)	1) Positive
Physical Outreach	Hotspot	4) Morlam	Morlam Concert	20.2	M	MSM		Yes								No	Yes		Positive	Non-Reactive	No	No	Unknown	6) Student			18-<22yo	15-<25yo	Yes	Yes	Yes	Yes	No	No	Yes	No	No		Morlam	No	No	No information / Unknown		0) MSM/TG/BI	Physical		No	0) Youths (13-<25yo)	1) Positive
Physical Outreach	Hotspot	4) Morlam	Morlam Concert	18.5	M	MSM		Yes								No	Yes		Positive	Reactive	Yes	No	Unknown	10) Factory worker	Bma Hospitals		18-<22yo	15-<25yo	Yes	Yes	Yes	Yes	Yes	Yes	Yes	Yes	No		Morlam	Yes	No	No information / Unknown		0) MSM/TG/BI	Physical		No	0) Youths (13-<25yo)	1) Positive
Physical Outreach	Hotspot	4) Morlam	Morlam Concert	27	M	TG		Yes							Yes		Yes		Positive	Reactive	No	No	Unknown	3) Factory/company employee				25-50yo	Yes	Yes	Yes	Yes	Yes	Yes	Yes	No	No		Morlam	No	No	No information / Unknown		0) MSM/TG/BI	Physical		No	1) Adults (25+yo)	1) Positive
Physical Outreach	Hotspot	4) Morlam	Morlam Concert	21.3	F	F	Yes										Yes		Negative	Non-Reactive	Unknown	Unknown	Unknown	99) Other			18-<22yo	15-<25yo	Yes	Yes	Yes	No	No	No	Yes				Morlam	No information / Unknown	No information / Unknown	No information / Unknown	No information / Unknown	1) M/F	Physical		No	0) Youths (13-<25yo)	0) Negative
Physical Outreach	Hotspot	4) Morlam	Morlam Concert	22.7	M	MSM	Yes								Yes	No	Yes		Negative	Reactive	Yes	Unknown	Unknown	99) Other	Other, Specify …....		22-<25yo	15-<25yo	Yes	Yes	Yes	No	No	No	Yes	Yes			Morlam	Yes	No information / Unknown	No information / Unknown	No information / Unknown	0) MSM/TG/BI	Physical		No	0) Youths (13-<25yo)	0) Negative
Physical Outreach	Hotspot	4) Morlam	Morlam Concert	16.9	M	MSM	Yes								Yes	No	Yes		Negative	Reactive	Yes	Unknown	Unknown	99) Other	Other, Specify …....		15-<18yo	15-<25yo	Yes	Yes	Yes	No	No	No	Yes	Yes			Morlam	Yes	No information / Unknown	No information / Unknown	No information / Unknown	0) MSM/TG/BI	Physical		No	0) Youths (13-<25yo)	0) Negative
Physical Outreach	Hotspot	4) Morlam	Morlam Concert	60.3	M	M	Yes										Yes		Negative	Non-Reactive	Unknown	Unknown	Unknown	3) Factory/company employee				>50yo	Yes	Yes	Yes	No	No	No	Yes				Morlam	No information / Unknown	No information / Unknown	No information / Unknown	No information / Unknown	1) M/F	Physical		No	1) Adults (25+yo)	0) Negative
Physical Outreach	Hotspot	4) Morlam	Morlam Concert	57	M	M		Yes							Yes		Yes		Negative	Reactive	Yes	Unknown	Unknown	3) Factory/company employee	Bma Health Centers			>50yo	Yes	Yes	Yes	No	No	No	Yes	Yes			Morlam	Yes	No information / Unknown	No information / Unknown	No information / Unknown	1) M/F	Physical		No	1) Adults (25+yo)	0) Negative
Physical Outreach	Hotspot	4) Morlam	Morlam Concert	21.6	M	MSM	Yes									No	Yes		Negative	Non-Reactive	Unknown	Unknown	Unknown	3) Factory/company employee			18-<22yo	15-<25yo	Yes	Yes	Yes	No	No	No	Yes				Morlam	No information / Unknown	No information / Unknown	No information / Unknown	No information / Unknown	0) MSM/TG/BI	Physical		No	0) Youths (13-<25yo)	0) Negative
Physical Outreach	Hotspot	4) Morlam	Morlam Concert	22.9	M	M									Yes		Yes		Negative	Non-Reactive	Unknown	Unknown	Unknown	13) Military/police			22-<25yo	15-<25yo	Yes	Yes	Yes	No	No	No	Yes				Morlam	No information / Unknown	No information / Unknown	No information / Unknown	No information / Unknown	1) M/F	Physical		No	0) Youths (13-<25yo)	0) Negative
Physical Outreach	Hotspot	4) Morlam	Morlam Concert	55.7	M	M	Yes								Yes		Yes		Negative	Non-Reactive	Unknown	Unknown	Unknown	3) Factory/company employee				>50yo	Yes	Yes	Yes	No	No	No	Yes				Morlam	No information / Unknown	No information / Unknown	No information / Unknown	No information / Unknown	1) M/F	Physical		No	1) Adults (25+yo)	0) Negative
Physical Outreach	Hotspot	4) Morlam	Morlam Concert	35	M	TG	Yes								Yes		Yes		Negative	Non-Reactive	Unknown	Unknown	Unknown	4) Merchant/business owner				25-50yo	Yes	Yes	Yes	No	No	No	Yes				Morlam	No information / Unknown	No information / Unknown	No information / Unknown	No information / Unknown	0) MSM/TG/BI	Physical		No	1) Adults (25+yo)	0) Negative
Physical Outreach	Hotspot	4) Morlam	Morlam Concert	22	M	M	Yes										Yes		Negative	Non-Reactive	Unknown	Unknown	Unknown	99) Other			22-<25yo	15-<25yo	Yes	Yes	Yes	No	No	No	Yes				Morlam	No information / Unknown	No information / Unknown	No information / Unknown	No information / Unknown	1) M/F	Physical		No	0) Youths (13-<25yo)	0) Negative
Physical Outreach	Hotspot	4) Morlam	Morlam Concert	51	M	TG									Yes		Yes		Negative	Reactive	Yes	Unknown	Unknown	4) Merchant/business owner	Bma Hospitals			>50yo	Yes	Yes	Yes	No	No	No	Yes	Yes			Morlam	Yes	No information / Unknown	No information / Unknown	No information / Unknown	0) MSM/TG/BI	Physical		No	1) Adults (25+yo)	0) Negative
Physical Outreach	Hotspot	4) Morlam	Morlam Concert	40.7	M	M	Yes								Yes		Yes		Negative	Non-Reactive	Unknown	Unknown	Unknown	3) Factory/company employee				25-50yo	Yes	Yes	Yes	No	No	No	Yes				Morlam	No information / Unknown	No information / Unknown	No information / Unknown	No information / Unknown	1) M/F	Physical		No	1) Adults (25+yo)	0) Negative
Physical Outreach	Hotspot	4) Morlam	Morlam Concert	16.9	M	MSM	Yes									No	Yes		Negative	Non-Reactive	Unknown	Unknown	Unknown	6) Student			15-<18yo	15-<25yo	Yes	Yes	Yes	No	No	No	Yes				Morlam	No information / Unknown	No information / Unknown	No information / Unknown	No information / Unknown	0) MSM/TG/BI	Physical		No	0) Youths (13-<25yo)	0) Negative
Physical Outreach	Hotspot	4) Morlam	Morlam Concert	27.1	M	MSM	Yes										Yes		Negative	Non-Reactive	Unknown	Unknown	Unknown	3) Factory/company employee				25-50yo	Yes	Yes	Yes	No	No	No	Yes				Morlam	No information / Unknown	No information / Unknown	No information / Unknown	No information / Unknown	0) MSM/TG/BI	Physical		No	1) Adults (25+yo)	0) Negative
Physical Outreach	Hotspot	4) Morlam	Morlam Concert	23.6	M	M		Yes									Yes		Negative	Non-Reactive	Unknown	Unknown	Unknown	3) Factory/company employee			22-<25yo	15-<25yo	Yes	Yes	Yes	No	No	No	Yes				Morlam	No information / Unknown	No information / Unknown	No information / Unknown	No information / Unknown	1) M/F	Physical		No	0) Youths (13-<25yo)	0) Negative
Physical Outreach	Hotspot	4) Morlam	Morlam Concert	29.6	M	MSM									Yes		Yes		Negative	Non-Reactive	Unknown	Unknown	Unknown	3) Factory/company employee				25-50yo	Yes	Yes	Yes	No	No	No	Yes				Morlam	No information / Unknown	No information / Unknown	No information / Unknown	No information / Unknown	0) MSM/TG/BI	Physical		No	1) Adults (25+yo)	0) Negative
Physical Outreach	Hotspot	4) Morlam	Morlam Concert	27.2	M	M	Yes								Yes		Yes		Negative	Reactive	Yes	Unknown	Unknown	3) Factory/company employee	Bma Health Centers			25-50yo	Yes	Yes	Yes	No	No	No	Yes	Yes			Morlam	Yes	No information / Unknown	No information / Unknown	No information / Unknown	1) M/F	Physical		No	1) Adults (25+yo)	0) Negative
Physical Outreach	Hotspot	4) Morlam	Morlam Concert	30	M	MSM		Yes									Yes		Negative	Non-Reactive	Unknown	Unknown	Unknown	3) Factory/company employee				25-50yo	Yes	Yes	Yes	No	No	No	Yes				Morlam	No information / Unknown	No information / Unknown	No information / Unknown	No information / Unknown	0) MSM/TG/BI	Physical		No	1) Adults (25+yo)	0) Negative
Physical Outreach	Hotspot	4) Morlam	Morlam Concert	17.5	M	TG	Yes								Yes	No	Yes		Negative	Non-Reactive	Unknown	Unknown	Unknown	3) Factory/company employee			15-<18yo	15-<25yo	Yes	Yes	Yes	No	No	No	Yes				Morlam	No information / Unknown	No information / Unknown	No information / Unknown	No information / Unknown	0) MSM/TG/BI	Physical		No	0) Youths (13-<25yo)	0) Negative
Physical Outreach	Hotspot	4) Morlam	Morlam Concert	37.3	M	MSM	Yes								Yes		Yes		Negative	Non-Reactive	Unknown	Unknown	Unknown	3) Factory/company employee				25-50yo	Yes	Yes	Yes	No	No	No	Yes				Morlam	No information / Unknown	No information / Unknown	No information / Unknown	No information / Unknown	0) MSM/TG/BI	Physical		No	1) Adults (25+yo)	0) Negative
Physical Outreach	Hotspot	4) Morlam	Morlam Concert	34.1	F	F											Yes		Negative	Non-Reactive	Unknown	Unknown	Unknown	3) Factory/company employee				25-50yo	Yes	Yes	Yes	No	No	No	Yes				Morlam	No information / Unknown	No information / Unknown	No information / Unknown	No information / Unknown	1) M/F	Physical		No	1) Adults (25+yo)	0) Negative
Physical Outreach	Hotspot	4) Morlam	Morlam Concert	32.2	M	MSM			Yes						Yes		Yes		Negative	Non-Reactive	Unknown	Unknown	Unknown					25-50yo	Yes	Yes	Yes	No	No	No	Yes				Morlam	No information / Unknown	No information / Unknown	No information / Unknown	No information / Unknown	0) MSM/TG/BI	Physical		No	1) Adults (25+yo)	0) Negative
Physical Outreach	Hotspot	4) Morlam	Morlam Concert	26.2	M	MSM	Yes								Yes		Yes		Negative	Non-Reactive	Unknown	Unknown	Unknown	6) Student				25-50yo	Yes	Yes	Yes	No	No	No	Yes				Morlam	No information / Unknown	No information / Unknown	No information / Unknown	No information / Unknown	0) MSM/TG/BI	Physical		No	1) Adults (25+yo)	0) Negative
Physical Outreach	Hotspot	4) Morlam	Morlam Concert	22.9	M	MSM	Yes								Yes	No	Yes		Negative	Non-Reactive	Unknown	Unknown	Unknown	3) Factory/company employee			22-<25yo	15-<25yo	Yes	Yes	Yes	No	No	No	Yes				Morlam	No information / Unknown	No information / Unknown	No information / Unknown	No information / Unknown	0) MSM/TG/BI	Physical		No	0) Youths (13-<25yo)	0) Negative
Physical Outreach	Hotspot	4) Morlam	Morlam Concert	24	M	MSM	Yes								Yes	Yes	Yes		Negative	Reactive	Yes	Unknown	Unknown	3) Factory/company employee	Bma Health Centers		22-<25yo	15-<25yo	Yes	Yes	Yes	No	No	No	Yes	Yes			Morlam	Yes	No information / Unknown	No information / Unknown	No information / Unknown	0) MSM/TG/BI	Physical		No	0) Youths (13-<25yo)	0) Negative
Physical Outreach	Hotspot	4) Morlam	Morlam Concert	41.3	M	M	Yes										Yes		Negative	Non-Reactive	Unknown	Unknown	Unknown	3) Factory/company employee				25-50yo	Yes	Yes	Yes	No	No	No	Yes				Morlam	No information / Unknown	No information / Unknown	No information / Unknown	No information / Unknown	1) M/F	Physical		No	1) Adults (25+yo)	0) Negative
Physical Outreach	Hotspot	4) Morlam	Morlam Concert	48.9	M	M		Yes							Yes		Yes		Negative	Non-Reactive	Unknown	Unknown	Unknown					25-50yo	Yes	Yes	Yes	No	No	No	Yes				Morlam	No information / Unknown	No information / Unknown	No information / Unknown	No information / Unknown	1) M/F	Physical		No	1) Adults (25+yo)	0) Negative
Physical Outreach	Hotspot	4) Morlam	Morlam Concert	55	M	M	Yes								Yes		Yes		Negative	Non-Reactive	Unknown	Unknown	Unknown	3) Factory/company employee				>50yo	Yes	Yes	Yes	No	No	No	Yes				Morlam	No information / Unknown	No information / Unknown	No information / Unknown	No information / Unknown	1) M/F	Physical		No	1) Adults (25+yo)	0) Negative
Physical Outreach	Hotspot	4) Morlam	Morlam Concert	24.4	M	MSM	Yes									No	Yes		Positive	Reactive	Yes	Unknown	Unknown	3) Factory/company employee	Other, Specify …....		22-<25yo	15-<25yo	Yes	Yes	Yes	Yes	Yes	Yes	Yes	Yes			Morlam	Yes	No information / Unknown	No information / Unknown	No information / Unknown	0) MSM/TG/BI	Physical		No	0) Youths (13-<25yo)	1) Positive
Physical Outreach	Hotspot	4) Morlam	Morlam Concert	29.3	M	BI	Yes										Yes		Negative	Non-Reactive	Unknown	Unknown	Unknown					25-50yo	Yes	Yes	Yes	No	No	No	Yes				Morlam	No information / Unknown	No information / Unknown	No information / Unknown	No information / Unknown	0) MSM/TG/BI	Physical		No	1) Adults (25+yo)	0) Negative
Physical Outreach	Hotspot	4) Morlam	Morlam Concert	20.1	M	MSM		Yes								No	Yes		Negative	Non-Reactive	Unknown	Unknown	Unknown	6) Student			18-<22yo	15-<25yo	Yes	Yes	Yes	No	No	No	Yes				Morlam	No information / Unknown	No information / Unknown	No information / Unknown	No information / Unknown	0) MSM/TG/BI	Physical		No	0) Youths (13-<25yo)	0) Negative
Physical Outreach	Hotspot	4) Morlam	Morlam Concert	20.5	M	MSM		Yes							Yes	No	Yes		Negative	Non-Reactive	Unknown	Unknown	Unknown	6) Student			18-<22yo	15-<25yo	Yes	Yes	Yes	No	No	No	Yes				Morlam	No information / Unknown	No information / Unknown	No information / Unknown	No information / Unknown	0) MSM/TG/BI	Physical		No	0) Youths (13-<25yo)	0) Negative
Physical Outreach	Hotspot	4) Morlam	Morlam Concert	39.1	M	M			Yes						Yes		Yes		Negative	Non-Reactive	Unknown	Unknown	Unknown	12) Government/state enterprise employee				25-50yo	Yes	Yes	Yes	No	No	No	Yes				Morlam	No information / Unknown	No information / Unknown	No information / Unknown	No information / Unknown	1) M/F	Physical		No	1) Adults (25+yo)	0) Negative
Physical Outreach	Hotspot	4) Morlam	Morlam Concert	21.7	M	MSM		Yes							Yes	Yes	Yes		Negative	Non-Reactive	Unknown	Unknown	Unknown	5) Service provider e.g., beautician, restaurant staff, hotel staff)			18-<22yo	15-<25yo	Yes	Yes	Yes	No	No	No	Yes				Morlam	No information / Unknown	No information / Unknown	No information / Unknown	No information / Unknown	0) MSM/TG/BI	Physical		No	0) Youths (13-<25yo)	0) Negative
Physical Outreach	Hotspot	4) Morlam	Morlam Concert	26.5	M	MSM					Yes				Yes		Yes		Negative	Non-Reactive	Unknown	Unknown	Unknown	4) Merchant/business owner				25-50yo	Yes	Yes	Yes	No	No	No	Yes				Morlam	No information / Unknown	No information / Unknown	No information / Unknown	No information / Unknown	0) MSM/TG/BI	Physical		No	1) Adults (25+yo)	0) Negative
Physical Outreach	Hotspot	4) Morlam	Morlam Concert	23.8	M	MSM	Yes									No	Yes		Positive	Reactive	Yes	Unknown	Unknown	3) Factory/company employee	Other, Specify …....		22-<25yo	15-<25yo	Yes	Yes	Yes	Yes	Yes	Yes	Yes	Yes			Morlam	Yes	No information / Unknown	No information / Unknown	No information / Unknown	0) MSM/TG/BI	Physical		No	0) Youths (13-<25yo)	1) Positive
Physical Outreach	Hotspot	4) Morlam	Morlam Concert	22.4	M	MSM										No	Yes		Negative	Reactive	Yes	Unknown	Unknown	3) Factory/company employee	Other, Specify …....		22-<25yo	15-<25yo	Yes	Yes	Yes	No	No	No	Yes	Yes			Morlam	Yes	No information / Unknown	No information / Unknown	No information / Unknown	0) MSM/TG/BI	Physical		No	0) Youths (13-<25yo)	0) Negative
Physical Outreach	Hotspot	4) Morlam	Morlam Concert	25.3	M	MSM									Yes		Yes		Positive	Reactive	Yes	Unknown	Unknown	3) Factory/company employee	Other, Specify …....			25-50yo	Yes	Yes	Yes	Yes	Yes	Yes	Yes	Yes			Morlam	Yes	No information / Unknown	No information / Unknown	No information / Unknown	0) MSM/TG/BI	Physical		No	1) Adults (25+yo)	1) Positive
Physical Outreach	Hotspot	4) Morlam	Morlam Concert	41.7	M	MSM	Yes										Yes		Positive	Reactive	Yes	Unknown	Unknown	3) Factory/company employee	Other, Specify …....			25-50yo	Yes	Yes	Yes	Yes	Yes	Yes	Yes	Yes			Morlam	Yes	No information / Unknown	No information / Unknown	No information / Unknown	0) MSM/TG/BI	Physical		No	1) Adults (25+yo)	1) Positive
Physical Outreach	Hotspot	4) Morlam	Morlam Concert	21.9	M	MSM	Yes								Yes	Yes	Yes		Negative	Reactive	Yes	Unknown	Unknown	6) Student	Bma Health Centers		18-<22yo	15-<25yo	Yes	Yes	Yes	No	No	No	Yes	Yes			Morlam	Yes	No information / Unknown	No information / Unknown	No information / Unknown	0) MSM/TG/BI	Physical		No	0) Youths (13-<25yo)	0) Negative
Physical Outreach	Hotspot	4) Morlam	Morlam Concert	31.4	M	MSM	Yes								Yes		Yes		Negative	Non-Reactive	Unknown	Unknown	Unknown					25-50yo	Yes	Yes	Yes	No	No	No	Yes				Morlam	No information / Unknown	No information / Unknown	No information / Unknown	No information / Unknown	0) MSM/TG/BI	Physical		No	1) Adults (25+yo)	0) Negative
Physical Outreach	Hotspot	4) Morlam	Morlam Concert	18.6	M	MSM										No	Yes		Negative	Non-Reactive	Unknown	Unknown	Unknown	3) Factory/company employee			18-<22yo	15-<25yo	Yes	Yes	Yes	No	No	No	Yes				Morlam	No information / Unknown	No information / Unknown	No information / Unknown	No information / Unknown	0) MSM/TG/BI	Physical		No	0) Youths (13-<25yo)	0) Negative
Physical Outreach	Hotspot	4) Morlam	Morlam Concert	20.4	M	MSM	Yes									No	Yes		Negative	Non-Reactive	Unknown	Unknown	Unknown	3) Factory/company employee			18-<22yo	15-<25yo	Yes	Yes	Yes	No	No	No	Yes				Morlam	No information / Unknown	No information / Unknown	No information / Unknown	No information / Unknown	0) MSM/TG/BI	Physical		No	0) Youths (13-<25yo)	0) Negative
Physical Outreach	Hotspot	4) Morlam	Morlam Concert	22.5	M	M	Yes										Yes		Negative	Non-Reactive	Unknown	Unknown	Unknown	3) Factory/company employee			22-<25yo	15-<25yo	Yes	Yes	Yes	No	No	No	Yes				Morlam	No information / Unknown	No information / Unknown	No information / Unknown	No information / Unknown	1) M/F	Physical		No	0) Youths (13-<25yo)	0) Negative
Physical Outreach	Hotspot	4) Morlam	Morlam Concert	23.8	M	MSM										No	Yes		Negative	Non-Reactive	Unknown	Unknown	Unknown	3) Factory/company employee			22-<25yo	15-<25yo	Yes	Yes	Yes	No	No	No	Yes				Morlam	No information / Unknown	No information / Unknown	No information / Unknown	No information / Unknown	0) MSM/TG/BI	Physical		No	0) Youths (13-<25yo)	0) Negative
Physical Outreach	Hotspot	4) Morlam	Morlam Concert	19	M	MSM	Yes								Yes	Yes	Yes		Negative	Non-Reactive	Unknown	Unknown	Unknown				18-<22yo	15-<25yo	Yes	Yes	Yes	No	No	No	Yes				Morlam	No information / Unknown	No information / Unknown	No information / Unknown	No information / Unknown	0) MSM/TG/BI	Physical		No	0) Youths (13-<25yo)	0) Negative
Physical Outreach	Hotspot	4) Morlam	Morlam Concert	55.8	M	M	Yes								Yes		Yes		Negative	Non-Reactive	Unknown	Unknown	Unknown	3) Factory/company employee				>50yo	Yes	Yes	Yes	No	No	No	Yes				Morlam	No information / Unknown	No information / Unknown	No information / Unknown	No information / Unknown	1) M/F	Physical		No	1) Adults (25+yo)	0) Negative
Physical Outreach	Hotspot	4) Morlam	Morlam Concert	28	M	M									Yes		Yes		Negative	Non-Reactive	Unknown	Unknown	Unknown	12) Government/state enterprise employee				25-50yo	Yes	Yes	Yes	No	No	No	Yes				Morlam	No information / Unknown	No information / Unknown	No information / Unknown	No information / Unknown	1) M/F	Physical		No	1) Adults (25+yo)	0) Negative
Physical Outreach	Hotspot	4) Morlam	Morlam Concert	38.2	M	M	Yes								Yes		Yes		Negative	Non-Reactive	Unknown	Unknown	Unknown	12) Government/state enterprise employee				25-50yo	Yes	Yes	Yes	No	No	No	Yes				Morlam	No information / Unknown	No information / Unknown	No information / Unknown	No information / Unknown	1) M/F	Physical		No	1) Adults (25+yo)	0) Negative
Physical Outreach	Hotspot	4) Morlam	Morlam Concert	30.5	M	MSM	Yes								Yes		Yes		Positive	Reactive	Yes	Unknown	Unknown	3) Factory/company employee	Bma Health Centers			25-50yo	Yes	Yes	Yes	Yes	Yes	Yes	Yes	Yes			Morlam	Yes	No information / Unknown	No information / Unknown	No information / Unknown	0) MSM/TG/BI	Physical		No	1) Adults (25+yo)	1) Positive
Physical Outreach	Hotspot	4) Morlam	Morlam Concert	21.4	M	MSM			Yes						Yes	Yes	Yes		Positive	Reactive	Yes	Unknown	Unknown	99) Other	Other, Specify …....		18-<22yo	15-<25yo	Yes	Yes	Yes	Yes	Yes	Yes	Yes	Yes			Morlam	Yes	No information / Unknown	No information / Unknown	No information / Unknown	0) MSM/TG/BI	Physical		No	0) Youths (13-<25yo)	1) Positive
Physical Outreach	Hotspot	4) Morlam	Morlam Concert	21.7	M	MSM		Yes							Yes	Yes	Yes		Positive	Non-Reactive	Yes	Unknown	Unknown	99) Other	Other, Specify …....		18-<22yo	15-<25yo	Yes	Yes	Yes	Yes	No	No	Yes	Yes			Morlam	Yes	No information / Unknown	No information / Unknown	No information / Unknown	0) MSM/TG/BI	Physical		No	0) Youths (13-<25yo)	1) Positive
Physical Outreach	Hotspot	4) Morlam	Morlam Concert	18.6	F	F											Yes		Negative	Non-Reactive	Unknown	Unknown	Unknown	99) Other			18-<22yo	15-<25yo	Yes	Yes	Yes	No	No	No	Yes				Morlam	No information / Unknown	No information / Unknown	No information / Unknown	No information / Unknown	1) M/F	Physical		No	0) Youths (13-<25yo)	0) Negative
Physical Outreach	Hotspot	4) Morlam	Morlam Concert	18.5	F	F	Yes										Yes		Negative	Non-Reactive	Unknown	Unknown	Unknown	99) Other			18-<22yo	15-<25yo	Yes	Yes	Yes	No	No	No	Yes				Morlam	No information / Unknown	No information / Unknown	No information / Unknown	No information / Unknown	1) M/F	Physical		No	0) Youths (13-<25yo)	0) Negative
Physical Outreach	Hotspot	4) Morlam	Morlam Concert	28	M	M		Yes							Yes		Yes		Negative	Non-Reactive	Unknown	Unknown	Unknown	99) Other				25-50yo	Yes	Yes	Yes	No	No	No	Yes				Morlam	No information / Unknown	No information / Unknown	No information / Unknown	No information / Unknown	1) M/F	Physical		No	1) Adults (25+yo)	0) Negative
Physical Outreach	Hotspot	4) Morlam	Morlam Concert	25.9	M	M									Yes		Yes		Negative	Non-Reactive	Unknown	Unknown	Unknown	3) Factory/company employee				25-50yo	Yes	Yes	Yes	No	No	No	Yes				Morlam	No information / Unknown	No information / Unknown	No information / Unknown	No information / Unknown	1) M/F	Physical		No	1) Adults (25+yo)	0) Negative
Physical Outreach	Hotspot	4) Morlam	Morlam Concert	34.7	M	MSM					Yes				Yes		Yes		Negative	Non-Reactive	Unknown	Unknown	Unknown	3) Factory/company employee				25-50yo	Yes	Yes	Yes	No	No	No	Yes				Morlam	No information / Unknown	No information / Unknown	No information / Unknown	No information / Unknown	0) MSM/TG/BI	Physical		No	1) Adults (25+yo)	0) Negative
Physical Outreach	Hotspot	4) Morlam	Morlam Concert	20.3	M	MSM										No	Yes		Negative	Non-Reactive	Unknown	Unknown	Unknown	3) Factory/company employee			18-<22yo	15-<25yo	Yes	Yes	Yes	No	No	No	Yes				Morlam	No information / Unknown	No information / Unknown	No information / Unknown	No information / Unknown	0) MSM/TG/BI	Physical		No	0) Youths (13-<25yo)	0) Negative
Physical Outreach	Hotspot	4) Morlam	Morlam Concert	21.2	M	MSM		Yes							Yes	Yes	Yes		Negative	Non-Reactive	Unknown	Unknown	Unknown	6) Student			18-<22yo	15-<25yo	Yes	Yes	Yes	No	No	No	Yes				Morlam	No information / Unknown	No information / Unknown	No information / Unknown	No information / Unknown	0) MSM/TG/BI	Physical		No	0) Youths (13-<25yo)	0) Negative
Physical Outreach	Hotspot	4) Morlam	Morlam Concert	33.6	M	MSM									Yes		Yes		Negative	Non-Reactive	Unknown	Unknown	Unknown	3) Factory/company employee				25-50yo	Yes	Yes	Yes	No	No	No	Yes				Morlam	No information / Unknown	No information / Unknown	No information / Unknown	No information / Unknown	0) MSM/TG/BI	Physical		No	1) Adults (25+yo)	0) Negative
Physical Outreach	Hotspot	4) Morlam	Morlam Concert	18.4	M	MSM	Yes								Yes	Yes	Yes		Negative	Non-Reactive	Unknown	Unknown	Unknown	3) Factory/company employee			18-<22yo	15-<25yo	Yes	Yes	Yes	No	No	No	Yes				Morlam	No information / Unknown	No information / Unknown	No information / Unknown	No information / Unknown	0) MSM/TG/BI	Physical		No	0) Youths (13-<25yo)	0) Negative
Physical Outreach	Hotspot	4) Morlam	Morlam Concert	23.1	F	F	Yes										Yes		Negative	Non-Reactive	Unknown	Unknown	Unknown	3) Factory/company employee			22-<25yo	15-<25yo	Yes	Yes	Yes	No	No	No	Yes				Morlam	No information / Unknown	No information / Unknown	No information / Unknown	No information / Unknown	1) M/F	Physical		No	0) Youths (13-<25yo)	0) Negative
Physical Outreach	Hotspot	4) Morlam	Morlam Concert	31.3	M	M	Yes										Yes		Negative	Non-Reactive	Unknown	Unknown	Unknown	3) Factory/company employee				25-50yo	Yes	Yes	Yes	No	No	No	Yes				Morlam	No information / Unknown	No information / Unknown	No information / Unknown	No information / Unknown	1) M/F	Physical		No	1) Adults (25+yo)	0) Negative
Physical Outreach	Hotspot	4) Morlam	Morlam Concert	24	M	M	Yes								Yes		Yes		Negative	Non-Reactive	Unknown	Unknown	Unknown	99) Other			22-<25yo	15-<25yo	Yes	Yes	Yes	No	No	No	Yes				Morlam	No information / Unknown	No information / Unknown	No information / Unknown	No information / Unknown	1) M/F	Physical		No	0) Youths (13-<25yo)	0) Negative
Physical Outreach	Hotspot	4) Morlam	Morlam Concert	17.4	M	MSM		Yes								No	Yes		Negative	Non-Reactive	Unknown	Unknown	Unknown	1) Laborer			15-<18yo	15-<25yo	Yes	Yes	Yes	No	No	No	Yes				Morlam	No information / Unknown	No information / Unknown	No information / Unknown	No information / Unknown	0) MSM/TG/BI	Physical		No	0) Youths (13-<25yo)	0) Negative
Physical Outreach	Hotspot	4) Morlam	Morlam Concert	39.9	M	MSM		Yes									Yes		Negative	Non-Reactive	Unknown	Unknown	Unknown	1) Laborer				25-50yo	Yes	Yes	Yes	No	No	No	Yes				Morlam	No information / Unknown	No information / Unknown	No information / Unknown	No information / Unknown	0) MSM/TG/BI	Physical		No	1) Adults (25+yo)	0) Negative
Physical Outreach	Hotspot	4) Morlam	Morlam Concert	22	M	MSM	Yes									No	Yes		Negative	Non-Reactive	Unknown	Unknown	Unknown	6) Student			22-<25yo	15-<25yo	Yes	Yes	Yes	No	No	No	Yes				Morlam	No information / Unknown	No information / Unknown	No information / Unknown	No information / Unknown	0) MSM/TG/BI	Physical		No	0) Youths (13-<25yo)	0) Negative
Physical Outreach	Hotspot	4) Morlam	Morlam Concert	21.4	M	TG	Yes									No	Yes		Negative	Non-Reactive	Unknown	Unknown	Unknown	6) Student			18-<22yo	15-<25yo	Yes	Yes	Yes	No	No	No	Yes				Morlam	No information / Unknown	No information / Unknown	No information / Unknown	No information / Unknown	0) MSM/TG/BI	Physical		No	0) Youths (13-<25yo)	0) Negative
Physical Outreach	Hotspot	4) Morlam	Morlam Concert	25.3	M	MSM	Yes								Yes		Yes		Negative	Non-Reactive	Unknown	Unknown	Unknown	5) Service provider e.g., beautician, restaurant staff, hotel staff)				25-50yo	Yes	Yes	Yes	No	No	No	Yes				Morlam	No information / Unknown	No information / Unknown	No information / Unknown	No information / Unknown	0) MSM/TG/BI	Physical		No	1) Adults (25+yo)	0) Negative
Physical Outreach	Hotspot	4) Morlam	Morlam Concert	19.8	M	MSM									Yes	Yes	Yes		Negative	Non-Reactive	Unknown	Unknown	Unknown	6) Student			18-<22yo	15-<25yo	Yes	Yes	Yes	No	No	No	Yes				Morlam	No information / Unknown	No information / Unknown	No information / Unknown	No information / Unknown	0) MSM/TG/BI	Physical		No	0) Youths (13-<25yo)	0) Negative
Physical Outreach	Hotspot	4) Morlam	Morlam Concert	30.4	M	MSM		Yes							Yes		Yes		Negative	Non-Reactive	Unknown	Unknown	Unknown	3) Factory/company employee				25-50yo	Yes	Yes	Yes	No	No	No	Yes				Morlam	No information / Unknown	No information / Unknown	No information / Unknown	No information / Unknown	0) MSM/TG/BI	Physical		No	1) Adults (25+yo)	0) Negative
Physical Outreach	Hotspot	4) Morlam	Morlam Concert	20.2	M	MSM	Yes								Yes	Yes	Yes		Negative	Reactive	Yes	Unknown	Unknown	1) Laborer	Bma Health Centers		18-<22yo	15-<25yo	Yes	Yes	Yes	No	No	No	Yes	Yes			Morlam	Yes	No information / Unknown	No information / Unknown	No information / Unknown	0) MSM/TG/BI	Physical		No	0) Youths (13-<25yo)	0) Negative
Physical Outreach	Hotspot	4) Morlam	Morlam Concert	32.2	M	M				Yes				Yes			Yes		Positive	Reactive	Yes	Unknown	Unknown	1) Laborer	Other, Specify …....			25-50yo	Yes	Yes	Yes	Yes	Yes	Yes	Yes	Yes			Morlam	Yes	No information / Unknown	No information / Unknown	No information / Unknown	1) M/F	Physical		No	1) Adults (25+yo)	1) Positive
Physical Outreach	Hotspot	4) Morlam	Morlam Concert	21	M	MSM	Yes								Yes	Yes	Yes		Negative	Non-Reactive	Unknown	Unknown	Unknown	1) Laborer			18-<22yo	15-<25yo	Yes	Yes	Yes	No	No	No	Yes				Morlam	No information / Unknown	No information / Unknown	No information / Unknown	No information / Unknown	0) MSM/TG/BI	Physical		No	0) Youths (13-<25yo)	0) Negative
Physical Outreach	Hotspot	4) Morlam	Morlam Concert	32.7	M	MSM		Yes							Yes		Yes		Negative	Non-Reactive	Unknown	Unknown	Unknown	3) Factory/company employee				25-50yo	Yes	Yes	Yes	No	No	No	Yes				Morlam	No information / Unknown	No information / Unknown	No information / Unknown	No information / Unknown	0) MSM/TG/BI	Physical		No	1) Adults (25+yo)	0) Negative
Physical Outreach	Hotspot	4) Morlam	Morlam Concert	25.2	M	MSM	Yes								Yes		Yes		Negative	Non-Reactive	Unknown	Unknown	Unknown	3) Factory/company employee				25-50yo	Yes	Yes	Yes	No	No	No	Yes				Morlam	No information / Unknown	No information / Unknown	No information / Unknown	No information / Unknown	0) MSM/TG/BI	Physical		No	1) Adults (25+yo)	0) Negative
Physical Outreach	Hotspot	4) Morlam	Morlam Concert	23.4	M	M	Yes								Yes		Yes		Negative	Non-Reactive	Unknown	Unknown	Unknown	6) Student			22-<25yo	15-<25yo	Yes	Yes	Yes	No	No	No	Yes				Morlam	No information / Unknown	No information / Unknown	No information / Unknown	No information / Unknown	1) M/F	Physical		No	0) Youths (13-<25yo)	0) Negative
Physical Outreach	Hotspot	4) Morlam	Morlam Concert	28.7	M	M	Yes								Yes		Yes		Negative	Non-Reactive	Unknown	No	Unknown	13) Military/police				25-50yo	Yes	Yes	Yes	No	No	No	Yes		No		Morlam	No information / Unknown	No	No information / Unknown		1) M/F	Physical		No	1) Adults (25+yo)	0) Negative
Physical Outreach	Hotspot	4) Morlam	Morlam Concert	26.9	F	F	Yes								Yes		Yes		Negative	Non-Reactive	Unknown	No	Unknown	4) Merchant/business owner				25-50yo	Yes	Yes	Yes	No	No	No	Yes		No		Morlam	No information / Unknown	No	No information / Unknown		1) M/F	Physical		No	1) Adults (25+yo)	0) Negative
Physical Outreach	Hotspot	4) Morlam	Morlam Concert	42.7	F	F	Yes										Yes		Negative	Non-Reactive	Unknown	No	Unknown	1) Laborer				25-50yo	Yes	Yes	Yes	No	No	No	Yes		No		Morlam	No information / Unknown	No	No information / Unknown		1) M/F	Physical		No	1) Adults (25+yo)	0) Negative
Physical Outreach	Hotspot	4) Morlam	Morlam Concert	26.6	F	F	Yes										Yes		Negative	Non-Reactive	Unknown	No	Unknown	1) Laborer				25-50yo	Yes	Yes	Yes	No	No	No	Yes		No		Morlam	No information / Unknown	No	No information / Unknown		1) M/F	Physical		No	1) Adults (25+yo)	0) Negative
Physical Outreach	Hotspot	4) Morlam	Morlam Concert	35.9	F	F	Yes										Yes		Negative	Non-Reactive	Unknown	No	Unknown	1) Laborer				25-50yo	Yes	Yes	Yes	No	No	No	Yes		No		Morlam	No information / Unknown	No	No information / Unknown		1) M/F	Physical		No	1) Adults (25+yo)	0) Negative
Physical Outreach	Hotspot	4) Morlam	Morlam Concert	35.1	F	F	Yes								Yes		Yes		Negative	Non-Reactive	Unknown	No	Unknown	1) Laborer				25-50yo	Yes	Yes	Yes	No	No	No	Yes		No		Morlam	No information / Unknown	No	No information / Unknown		1) M/F	Physical		No	1) Adults (25+yo)	0) Negative
Physical Outreach	Hotspot	4) Morlam	Morlam Concert	33.6	M	M		Yes							Yes		Yes		Negative	Non-Reactive	Unknown	No	Unknown	12) Government/state enterprise employee				25-50yo	Yes	Yes	Yes	No	No	No	Yes		No		Morlam	No information / Unknown	No	No information / Unknown		1) M/F	Physical		No	1) Adults (25+yo)	0) Negative
Physical Outreach	Hotspot	4) Morlam	Morlam Concert	27.1	M	M		Yes							Yes		Yes		Negative	Non-Reactive	Unknown	No	Unknown	13) Military/police				25-50yo	Yes	Yes	Yes	No	No	No	Yes		No		Morlam	No information / Unknown	No	No information / Unknown		1) M/F	Physical		No	1) Adults (25+yo)	0) Negative
Physical Outreach	Hotspot	4) Morlam	Morlam Concert	23.6	M	MSM	Yes								Yes	Yes	Yes		Negative	Non-Reactive	Unknown	No	Unknown	1) Laborer			22-<25yo	15-<25yo	Yes	Yes	Yes	No	No	No	Yes		No		Morlam	No information / Unknown	No	No information / Unknown		0) MSM/TG/BI	Physical		No	0) Youths (13-<25yo)	0) Negative
Physical Outreach	Hotspot	4) Morlam	Morlam Concert	16.8	M	M		Yes									Yes		Negative	Non-Reactive	Unknown	No	Unknown	1) Laborer			15-<18yo	15-<25yo	Yes	Yes	Yes	No	No	No	Yes		No		Morlam	No information / Unknown	No	No information / Unknown		1) M/F	Physical		No	0) Youths (13-<25yo)	0) Negative
Physical Outreach	Hotspot	4) Morlam	Morlam Concert	46.6	M	M	Yes										Yes		Negative	Non-Reactive	Unknown	No	Unknown	1) Laborer				25-50yo	Yes	Yes	Yes	No	No	No	Yes		No		Morlam	No information / Unknown	No	No information / Unknown		1) M/F	Physical		No	1) Adults (25+yo)	0) Negative
Physical Outreach	Hotspot	4) Morlam	Morlam Concert	25.5	M	MSM									Yes		Yes		Negative	Reactive	Yes	No	Unknown	3) Factory/company employee	Other, Specify …....			25-50yo	Yes	Yes	Yes	No	No	No	Yes	Yes	No		Morlam	Yes	No	No information / Unknown		0) MSM/TG/BI	Physical		No	1) Adults (25+yo)	0) Negative
Physical Outreach	Hotspot	4) Morlam	Morlam Concert	29	M	MSM		Yes									Yes		Positive	Reactive	Yes	No	Unknown	1) Laborer	Other, Specify …....			25-50yo	Yes	Yes	Yes	Yes	Yes	Yes	Yes	Yes	No		Morlam	Yes	No	No information / Unknown		0) MSM/TG/BI	Physical		No	1) Adults (25+yo)	1) Positive
Physical Outreach	Hotspot	4) Morlam	Morlam Concert	23	M	MSM		Yes							Yes	Yes	Yes		Positive	Reactive	Yes	No	Unknown	6) Student	Other, Specify …....		22-<25yo	15-<25yo	Yes	Yes	Yes	Yes	Yes	Yes	Yes	Yes	No		Morlam	Yes	No	No information / Unknown		0) MSM/TG/BI	Physical		No	0) Youths (13-<25yo)	1) Positive
Physical Outreach	Hotspot	4) Morlam	Morlam Concert	32.4	M	MSM	Yes								Yes		Yes		Negative	Non-Reactive	Unknown	No	Unknown	1) Laborer				25-50yo	Yes	Yes	Yes	No	No	No	Yes		No		Morlam	No information / Unknown	No	No information / Unknown		0) MSM/TG/BI	Physical		No	1) Adults (25+yo)	0) Negative
Physical Outreach	Hotspot	4) Morlam	Morlam Concert	19.6	M	MSM	Yes									No	Yes		Inconclusive	Non-Reactive	Unknown	No	Unknown				18-<22yo	15-<25yo	Yes	Yes	Yes	Yes	No	No	Yes		No		Morlam	No information / Unknown	No	No information / Unknown		0) MSM/TG/BI	Physical		No	0) Youths (13-<25yo)
Physical Outreach	Hotspot	4) Morlam	Morlam Concert	28.6	M	MSM	Yes								Yes		Yes		Negative	Non-Reactive	Unknown	No	Unknown	1) Laborer				25-50yo	Yes	Yes	Yes	No	No	No	Yes		No		Morlam	No information / Unknown	No	No information / Unknown		0) MSM/TG/BI	Physical		No	1) Adults (25+yo)	0) Negative
Physical Outreach	Hotspot	4) Morlam	Morlam Concert	29.1	M	M									Yes		Yes		Inconclusive	Reactive	No	No	Unknown					25-50yo	Yes	Yes	Yes	Yes	No	Yes	Yes	No	No		Morlam	No	No	No information / Unknown		1) M/F	Physical		HIV Inconclusive & Syphilis Reactive	1) Adults (25+yo)
Physical Outreach	Hotspot	4) Morlam	Morlam Concert	23	M	M	Yes										Yes		Negative	Non-Reactive	Unknown	No	Unknown	1) Laborer			22-<25yo	15-<25yo	Yes	Yes	Yes	No	No	No	Yes		No		Morlam	No information / Unknown	No	No information / Unknown		1) M/F	Physical		No	0) Youths (13-<25yo)	0) Negative
Physical Outreach	Hotspot	4) Morlam	Morlam Concert	29	M	M	Yes										Yes		Negative	Non-Reactive	Unknown	No	Unknown	3) Factory/company employee				25-50yo	Yes	Yes	Yes	No	No	No	Yes		No		Morlam	No information / Unknown	No	No information / Unknown		1) M/F	Physical		No	1) Adults (25+yo)	0) Negative
Physical Outreach	Hotspot	4) Morlam	Morlam Concert	28.1	M	M	Yes								Yes		Yes		Negative	Non-Reactive	Unknown	No	Unknown	13) Military/police				25-50yo	Yes	Yes	Yes	No	No	No	Yes		No		Morlam	No information / Unknown	No	No information / Unknown		1) M/F	Physical		No	1) Adults (25+yo)	0) Negative
Physical Outreach	Hotspot	4) Morlam	Morlam Concert	21.3	M	MSM	Yes									No	Yes		Negative	Non-Reactive	Unknown	No	Unknown	4) Merchant/business owner			18-<22yo	15-<25yo	Yes	Yes	Yes	No	No	No	Yes		No		Morlam	No information / Unknown	No	No information / Unknown		0) MSM/TG/BI	Physical		No	0) Youths (13-<25yo)	0) Negative
Physical Outreach	Hotspot	4) Morlam	Morlam Concert	21.7	M	MSM	Yes									No	Yes		Negative	Non-Reactive	Unknown	Yes	Unknown	4) Merchant/business owner		Siriraj Hospital	18-<22yo	15-<25yo	Yes	Yes	Yes	No	No	No	Yes		Yes		Morlam	No information / Unknown	Yes	No information / Unknown	PrEP	0) MSM/TG/BI	Physical		No	0) Youths (13-<25yo)	0) Negative
Physical Outreach	Hotspot	4) Morlam	Morlam Concert	22.1	M	MSM	Yes									No	Yes		Positive	Non-Reactive	No	No	Unknown	1) Laborer			22-<25yo	15-<25yo	Yes	Yes	Yes	Yes	No	No	Yes	No	No		Morlam	No	No	No information / Unknown		0) MSM/TG/BI	Physical		No	0) Youths (13-<25yo)	1) Positive
Physical Outreach	Hotspot	4) Morlam	Morlam Concert	18.4	M	MSM		Yes							Yes	No	Yes		Negative	Non-Reactive	Unknown	No	Unknown	6) Student			18-<22yo	15-<25yo	Yes	Yes	Yes	No	No	No	Yes		No		Morlam	No information / Unknown	No	No information / Unknown		0) MSM/TG/BI	Physical		No	0) Youths (13-<25yo)	0) Negative
Physical Outreach	Hotspot	4) Morlam	Morlam Concert	28.8	M	MSM	Yes								Yes		Yes		Negative	Non-Reactive	Unknown	No	Unknown	1) Laborer				25-50yo	Yes	Yes	Yes	No	No	No	Yes		No		Morlam	No information / Unknown	No	No information / Unknown		0) MSM/TG/BI	Physical		No	1) Adults (25+yo)	0) Negative
Physical Outreach	Hotspot	4) Morlam	Morlam Concert	47.9	M	MSM	Yes								Yes		Yes		Negative	Non-Reactive	Unknown	No	Unknown	1) Laborer				25-50yo	Yes	Yes	Yes	No	No	No	Yes		No		Morlam	No information / Unknown	No	No information / Unknown		0) MSM/TG/BI	Physical		No	1) Adults (25+yo)	0) Negative
Physical Outreach	Hotspot	4) Morlam	Morlam Concert	23.6	M	MSM			Yes						Yes	No	Yes		Negative	Non-Reactive	Unknown	No	Unknown	6) Student			22-<25yo	15-<25yo	Yes	Yes	Yes	No	No	No	Yes		No		Morlam	No information / Unknown	No	No information / Unknown		0) MSM/TG/BI	Physical		No	0) Youths (13-<25yo)	0) Negative
Physical Outreach	Hotspot	4) Morlam	Morlam Concert	24.3	M	M											Yes		Negative	Non-Reactive	Unknown	No	Unknown	3) Factory/company employee			22-<25yo	15-<25yo	Yes	Yes	Yes	No	No	No	Yes		No		Morlam	No information / Unknown	No	No information / Unknown		1) M/F	Physical		No	0) Youths (13-<25yo)	0) Negative
Physical Outreach	Hotspot	4) Morlam	Morlam Concert	27.4	M	MSM	Yes								Yes		Yes		Negative	Non-Reactive	Unknown	No	Unknown	1) Laborer				25-50yo	Yes	Yes	Yes	No	No	No	Yes		No		Morlam	No information / Unknown	No	No information / Unknown		0) MSM/TG/BI	Physical		No	1) Adults (25+yo)	0) Negative
Physical Outreach	Hotspot	4) Morlam	Morlam Concert	28.3	M	MSM									Yes		Yes		Negative	Non-Reactive	Unknown	No	Unknown	12) Government/state enterprise employee				25-50yo	Yes	Yes	Yes	No	No	No	Yes		No		Morlam	No information / Unknown	No	No information / Unknown		0) MSM/TG/BI	Physical		No	1) Adults (25+yo)	0) Negative
Physical Outreach	Hotspot	4) Morlam	Morlam Concert	16.7	M	MSM	Yes								Yes	Yes	Yes		Positive	Non-Reactive	Yes	No	Unknown	99) Other	Other, Specify …....		15-<18yo	15-<25yo	Yes	Yes	Yes	Yes	No	No	Yes	Yes	No		Morlam	Yes	No	No information / Unknown		0) MSM/TG/BI	Physical		No	0) Youths (13-<25yo)	1) Positive
Physical Outreach	Hotspot	4) Morlam	Morlam Concert	19.2	F	F	Yes										Yes		Negative	Non-Reactive	Unknown	Unknown	Unknown	99) Other			18-<22yo	15-<25yo	Yes	Yes	Yes	No	No	No	Yes				Morlam	No information / Unknown	No information / Unknown	No information / Unknown	No information / Unknown	1) M/F	Physical		No	0) Youths (13-<25yo)	0) Negative
Physical Outreach	Hotspot	4) Morlam	Morlam Concert	32.3	M	TG		Yes							Yes		Yes		Negative	Non-Reactive	Unknown	Unknown	Unknown	99) Other				25-50yo	Yes	Yes	Yes	No	No	No	Yes				Morlam	No information / Unknown	No information / Unknown	No information / Unknown	No information / Unknown	0) MSM/TG/BI	Physical		No	1) Adults (25+yo)	0) Negative
Physical Outreach	Hotspot	4) Morlam	Morlam Concert	19.1	M	MSM	Yes									No	Yes		Positive	Non-Reactive	Yes	No	Unknown	99) Other	Other, Specify …....		18-<22yo	15-<25yo	Yes	Yes	Yes	Yes	No	No	Yes	Yes	No		Morlam	Yes	No	No information / Unknown		0) MSM/TG/BI	Physical		No	0) Youths (13-<25yo)	1) Positive
Physical Outreach	Hotspot	4) Morlam	Morlam Concert	20.6	M	MSM	Yes								Yes	No	Yes		Positive	Non-Reactive	Yes	No	Unknown	99) Other	Other, Specify …....		18-<22yo	15-<25yo	Yes	Yes	Yes	Yes	No	No	Yes	Yes	No		Morlam	Yes	No	No information / Unknown		0) MSM/TG/BI	Physical		No	0) Youths (13-<25yo)	1) Positive
Physical Outreach	Hotspot	4) Morlam	Morlam Concert	17.2	M	MSM	Yes								Yes	No	Yes		Negative	Non-Reactive	Unknown	No	Unknown	99) Other			15-<18yo	15-<25yo	Yes	Yes	Yes	No	No	No	Yes		No		Morlam	No information / Unknown	No	No information / Unknown		0) MSM/TG/BI	Physical		No	0) Youths (13-<25yo)	0) Negative
Physical Outreach	Hotspot	4) Morlam	Morlam Concert	16.3	M	MSM	Yes								Yes	No	Yes		Negative	Non-Reactive	Unknown	No	Unknown	99) Other			15-<18yo	15-<25yo	Yes	Yes	Yes	No	No	No	Yes		No		Morlam	No information / Unknown	No	No information / Unknown		0) MSM/TG/BI	Physical		No	0) Youths (13-<25yo)	0) Negative
Physical Outreach	Hotspot	4) Morlam	Morlam Concert	33.8	M	MSM	Yes								Yes		Yes		Negative	Non-Reactive	Unknown	No	Unknown	1) Laborer				25-50yo	Yes	Yes	Yes	No	No	No	Yes		No		Morlam	No information / Unknown	No	No information / Unknown		0) MSM/TG/BI	Physical		No	1) Adults (25+yo)	0) Negative
Physical Outreach	Hotspot	4) Morlam	Morlam Concert	17.9	M	MSM		Yes								No	Yes		Negative	Non-Reactive	Unknown	No	Unknown	6) Student			15-<18yo	15-<25yo	Yes	Yes	Yes	No	No	No	Yes		No		Morlam	No information / Unknown	No	No information / Unknown		0) MSM/TG/BI	Physical		No	0) Youths (13-<25yo)	0) Negative
Physical Outreach	Hotspot	4) Morlam	Morlam Concert	27.9	F	F	Yes								Yes		Yes		Negative	Non-Reactive	Unknown	No	Unknown	12) Government/state enterprise employee				25-50yo	Yes	Yes	Yes	No	No	No	Yes		No		Morlam	No information / Unknown	No	No information / Unknown		1) M/F	Physical		No	1) Adults (25+yo)	0) Negative
Physical Outreach	Hotspot	4) Morlam	Morlam Concert	22.2	M	MSM		Yes								No	Yes		Negative	Reactive	Yes	No	Unknown	1) Laborer	Other, Specify …....		22-<25yo	15-<25yo	Yes	Yes	Yes	No	No	No	Yes	Yes	No		Morlam	Yes	No	No information / Unknown		0) MSM/TG/BI	Physical		No	0) Youths (13-<25yo)	0) Negative
Physical Outreach	Hotspot	4) Morlam	Morlam Concert	26.3	M	MSM		Yes									Yes		Negative	Reactive	Yes	No	Unknown	4) Merchant/business owner	Bma Health Centers			25-50yo	Yes	Yes	Yes	No	No	No	Yes	Yes	No		Morlam	Yes	No	No information / Unknown		0) MSM/TG/BI	Physical		No	1) Adults (25+yo)	0) Negative
Physical Outreach	Hotspot	4) Morlam	Morlam Concert	30.3	M	MSM	Yes										Yes		Negative	Non-Reactive	Unknown	No	Unknown	1) Laborer				25-50yo	Yes	Yes	Yes	No	No	No	Yes		No		Morlam	No information / Unknown	No	No information / Unknown		0) MSM/TG/BI	Physical		No	1) Adults (25+yo)	0) Negative
Physical Outreach	Hotspot	4) Morlam	Morlam Concert	22.1	M	MSM		Yes							Yes	Yes	Yes		Negative	Non-Reactive	Unknown	No	Unknown	13) Military/police			22-<25yo	15-<25yo	Yes	Yes	Yes	No	No	No	Yes		No		Morlam	No information / Unknown	No	No information / Unknown		0) MSM/TG/BI	Physical		No	0) Youths (13-<25yo)	0) Negative
Physical Outreach	Hotspot	4) Morlam	Morlam Concert	18	M	MSM	Yes									No	Yes		Negative	Non-Reactive	Unknown	No	Unknown	6) Student			18-<22yo	15-<25yo	Yes	Yes	Yes	No	No	No	Yes		No		Morlam	No information / Unknown	No	No information / Unknown		0) MSM/TG/BI	Physical		No	0) Youths (13-<25yo)	0) Negative
Physical Outreach	Hotspot	4) Morlam	Morlam Concert	53.6	M	MSM									Yes		Yes		Negative	Non-Reactive	Unknown	No	Unknown	1) Laborer				>50yo	Yes	Yes	Yes	No	No	No	Yes		No		Morlam	No information / Unknown	No	No information / Unknown		0) MSM/TG/BI	Physical		No	1) Adults (25+yo)	0) Negative
Physical Outreach	Hotspot	4) Morlam	Morlam Concert	21.4	F	F	Yes								Yes		Yes		Negative	Non-Reactive	Unknown	No	Unknown	6) Student			18-<22yo	15-<25yo	Yes	Yes	Yes	No	No	No	Yes		No		Morlam	No information / Unknown	No	No information / Unknown		1) M/F	Physical		No	0) Youths (13-<25yo)	0) Negative
Physical Outreach	Hotspot	4) Morlam	Morlam Concert	23.6	M	MSM		Yes							Yes	No	Yes		Positive	Non-Reactive	Yes	No	Unknown	6) Student	Bma Health Centers		22-<25yo	15-<25yo	Yes	Yes	Yes	Yes	No	No	Yes	Yes	No		Morlam	Yes	No	No information / Unknown		0) MSM/TG/BI	Physical		No	0) Youths (13-<25yo)	1) Positive
Physical Outreach	Hotspot	4) Morlam	Morlam Concert	28.1	M	M	Yes								Yes		Yes		Negative	Non-Reactive	Unknown	No	Unknown	13) Military/police				25-50yo	Yes	Yes	Yes	No	No	No	Yes		No		Morlam	No information / Unknown	No	No information / Unknown		1) M/F	Physical		No	1) Adults (25+yo)	0) Negative
Physical Outreach	Hotspot	4) Morlam	Morlam Concert	20.8	M	MSM			Yes							No	Yes		Negative	Non-Reactive	Unknown	No	Unknown	6) Student			18-<22yo	15-<25yo	Yes	Yes	Yes	No	No	No	Yes		No		Morlam	No information / Unknown	No	No information / Unknown		0) MSM/TG/BI	Physical		No	0) Youths (13-<25yo)	0) Negative
Physical Outreach	Hotspot	4) Morlam	Morlam Concert	21	M	MSM										No	Yes		Negative	Reactive	Yes	No	Unknown	6) Student	Bma Health Centers		18-<22yo	15-<25yo	Yes	Yes	Yes	No	No	No	Yes	Yes	No		Morlam	Yes	No	No information / Unknown		0) MSM/TG/BI	Physical		No	0) Youths (13-<25yo)	0) Negative
Physical Outreach	Hotspot	4) Morlam	Morlam Concert	32.2	M	MSM	Yes								Yes		Yes		Negative	Non-Reactive	Unknown	No	Unknown	4) Merchant/business owner				25-50yo	Yes	Yes	Yes	No	No	No	Yes		No		Morlam	No information / Unknown	No	No information / Unknown		0) MSM/TG/BI	Physical		No	1) Adults (25+yo)	0) Negative
Physical Outreach	Hotspot	4) Morlam	Morlam Concert	22.7	M	TG									Yes	Yes	Yes		Negative	Non-Reactive	Unknown	No	Unknown	99) Other			22-<25yo	15-<25yo	Yes	Yes	Yes	No	No	No	Yes		No		Morlam	No information / Unknown	No	No information / Unknown		0) MSM/TG/BI	Physical		No	0) Youths (13-<25yo)	0) Negative
Physical Outreach	Hotspot	4) Morlam	Morlam Concert	20.9	M	TG	Yes								Yes	Yes	Yes		Negative	Non-Reactive	Unknown	No	Unknown	99) Other			18-<22yo	15-<25yo	Yes	Yes	Yes	No	No	No	Yes		No		Morlam	No information / Unknown	No	No information / Unknown		0) MSM/TG/BI	Physical		No	0) Youths (13-<25yo)	0) Negative
Physical Outreach	Hotspot	4) Morlam	Morlam Concert	28.4	M	MSM	Yes								Yes		Yes		Negative	Non-Reactive	Unknown	No	Unknown	99) Other				25-50yo	Yes	Yes	Yes	No	No	No	Yes		No		Morlam	No information / Unknown	No	No information / Unknown		0) MSM/TG/BI	Physical		No	1) Adults (25+yo)	0) Negative
Physical Outreach	Hotspot	4) Morlam	Morlam Concert	16.6	F	F	Yes								Yes		Yes		Negative	Non-Reactive	Unknown	No	Unknown	99) Other			15-<18yo	15-<25yo	Yes	Yes	Yes	No	No	No	Yes		No		Morlam	No information / Unknown	No	No information / Unknown		1) M/F	Physical		No	0) Youths (13-<25yo)	0) Negative
Physical Outreach	Hotspot	4) Morlam	Morlam Concert	23.4	M	MSM	Yes									No	Yes		Positive	Non-Reactive	No	No	Unknown	99) Other			22-<25yo	15-<25yo	Yes	Yes	Yes	Yes	No	No	Yes	No	No		Morlam	No	No	No information / Unknown		0) MSM/TG/BI	Physical		No	0) Youths (13-<25yo)	1) Positive
Physical Outreach	Hotspot	4) Morlam	Morlam Concert	28.7	M	M	Yes								Yes		Yes		Negative	Non-Reactive	Unknown	No	Unknown	1) Laborer				25-50yo	Yes	Yes	Yes	No	No	No	Yes		No		Morlam	No information / Unknown	No	No information / Unknown		1) M/F	Physical		No	1) Adults (25+yo)	0) Negative
Physical Outreach	Hotspot	4) Morlam	Morlam Concert	18	M	MSM	Yes									No	Yes		Negative	Non-Reactive	Unknown	No	Unknown	1) Laborer			18-<22yo	15-<25yo	Yes	Yes	Yes	No	No	No	Yes		No		Morlam	No information / Unknown	No	No information / Unknown		0) MSM/TG/BI	Physical		No	0) Youths (13-<25yo)	0) Negative
Physical Outreach	Hotspot	4) Morlam	Morlam Concert	23.6	M	MSM		Yes							Yes	Yes	Yes		Negative	Non-Reactive	Unknown	No	Unknown	1) Laborer			22-<25yo	15-<25yo	Yes	Yes	Yes	No	No	No	Yes		No		Morlam	No information / Unknown	No	No information / Unknown		0) MSM/TG/BI	Physical		No	0) Youths (13-<25yo)	0) Negative
Physical Outreach	Hotspot	4) Morlam	Morlam Concert	27.1	M	TG											Yes		Negative	Non-Reactive	Unknown	No	Unknown	99) Other				25-50yo	Yes	Yes	Yes	No	No	No	Yes		No		Morlam	No information / Unknown	No	No information / Unknown		0) MSM/TG/BI	Physical		No	1) Adults (25+yo)	0) Negative
Physical Outreach	Hotspot	4) Morlam	Morlam Concert	29.3	F	F	Yes								Yes		Yes		Negative	Non-Reactive	Unknown	No	Unknown	1) Laborer				25-50yo	Yes	Yes	Yes	No	No	No	Yes		No		Morlam	No information / Unknown	No	No information / Unknown		1) M/F	Physical		No	1) Adults (25+yo)	0) Negative
Physical Outreach	Hotspot	4) Morlam	Morlam Concert	46.1	M	MSM	Yes								Yes		Yes		Negative	Non-Reactive	Unknown	Unknown	Unknown					25-50yo	Yes	Yes	Yes	No	No	No	Yes				Morlam	No information / Unknown	No information / Unknown	No information / Unknown	No information / Unknown	0) MSM/TG/BI	Physical		No	1) Adults (25+yo)	0) Negative
Physical Outreach	Hotspot	4) Morlam	Morlam Concert	34.4	M	MSM									Yes		Yes		Negative	Non-Reactive	Unknown	Unknown	Unknown	99) Other				25-50yo	Yes	Yes	Yes	No	No	No	Yes				Morlam	No information / Unknown	No information / Unknown	No information / Unknown	No information / Unknown	0) MSM/TG/BI	Physical		No	1) Adults (25+yo)	0) Negative
Physical Outreach	Hotspot	4) Morlam	Morlam Concert	27.8	M	M									Yes		Yes		Negative	Non-Reactive	Unknown	Unknown	Unknown	1) Laborer				25-50yo	Yes	Yes	Yes	No	No	No	Yes				Morlam	No information / Unknown	No information / Unknown	No information / Unknown	No information / Unknown	1) M/F	Physical		No	1) Adults (25+yo)	0) Negative
Physical Outreach	Hotspot	4) Morlam	Morlam Concert	21.9	M	M											Yes		Negative	Non-Reactive	Unknown	Unknown	Unknown	99) Other			18-<22yo	15-<25yo	Yes	Yes	Yes	No	No	No	Yes				Morlam	No information / Unknown	No information / Unknown	No information / Unknown	No information / Unknown	1) M/F	Physical		No	0) Youths (13-<25yo)	0) Negative
Physical Outreach	Hotspot	4) Morlam	Morlam Concert	31.2	M	MSM		Yes							Yes		Yes		Negative	Non-Reactive	Unknown	Unknown	Unknown	99) Other				25-50yo	Yes	Yes	Yes	No	No	No	Yes				Morlam	No information / Unknown	No information / Unknown	No information / Unknown	No information / Unknown	0) MSM/TG/BI	Physical		No	1) Adults (25+yo)	0) Negative
Physical Outreach	Hotspot	4) Morlam	Morlam Concert	20.6	M	M	Yes								Yes		Yes		Positive	Non-Reactive	Yes	No	Unknown	99) Other	Other, Specify …....		18-<22yo	15-<25yo	Yes	Yes	Yes	Yes	No	No	Yes	Yes	No		Morlam	Yes	No	No information / Unknown		1) M/F	Physical		No	0) Youths (13-<25yo)	1) Positive
Physical Outreach	Hotspot	4) Morlam	Morlam Concert	31	F	F		Yes									Yes		Negative	Non-Reactive	Unknown	Unknown	Unknown					25-50yo	Yes	Yes	Yes	No	No	No	Yes				Morlam	No information / Unknown	No information / Unknown	No information / Unknown	No information / Unknown	1) M/F	Physical		No	1) Adults (25+yo)	0) Negative
Physical Outreach	Hotspot	4) Morlam	Morlam Concert	26.4	M	MSM		Yes									Yes		Negative	Non-Reactive	Unknown	Unknown	Unknown	1) Laborer				25-50yo	Yes	Yes	Yes	No	No	No	Yes				Morlam	No information / Unknown	No information / Unknown	No information / Unknown	No information / Unknown	0) MSM/TG/BI	Physical		No	1) Adults (25+yo)	0) Negative
Physical Outreach	Hotspot	4) Morlam	Morlam Concert	21.9	F	F	Yes										Yes		Negative	Reactive	Yes	No	Unknown		Other, Specify …....		18-<22yo	15-<25yo	Yes	Yes	Yes	No	No	No	Yes	Yes	No		Morlam	Yes	No	No information / Unknown		1) M/F	Physical		No	0) Youths (13-<25yo)	0) Negative
Physical Outreach	Hotspot	4) Morlam	Morlam Concert	21.8	M	MSM	Yes								Yes	Yes	Yes		Negative	Non-Reactive	Unknown	Unknown	Unknown	5) Service provider e.g., beautician, restaurant staff, hotel staff)			18-<22yo	15-<25yo	Yes	Yes	Yes	No	No	No	Yes				Morlam	No information / Unknown	No information / Unknown	No information / Unknown	No information / Unknown	0) MSM/TG/BI	Physical		No	0) Youths (13-<25yo)	0) Negative
Physical Outreach	Hotspot	4) Morlam	Morlam Concert	19	M	MSM		Yes							Yes	No	Yes		Negative	Non-Reactive	Unknown	Unknown	Unknown	6) Student			18-<22yo	15-<25yo	Yes	Yes	Yes	No	No	No	Yes				Morlam	No information / Unknown	No information / Unknown	No information / Unknown	No information / Unknown	0) MSM/TG/BI	Physical		No	0) Youths (13-<25yo)	0) Negative
Physical Outreach	Hotspot	4) Morlam	Morlam Concert	17.8	F	F	Yes										Yes		Negative	Non-Reactive	Unknown	Unknown	Unknown	4) Merchant/business owner			15-<18yo	15-<25yo	Yes	Yes	Yes	No	No	No	Yes				Morlam	No information / Unknown	No information / Unknown	No information / Unknown	No information / Unknown	1) M/F	Physical		No	0) Youths (13-<25yo)	0) Negative
Physical Outreach	Hotspot	4) Morlam	Morlam Concert	33.1	M	MSM									Yes		Yes		Negative	Non-Reactive	Unknown	Unknown	Unknown	3) Factory/company employee				25-50yo	Yes	Yes	Yes	No	No	No	Yes				Morlam	No information / Unknown	No information / Unknown	No information / Unknown	No information / Unknown	0) MSM/TG/BI	Physical		No	1) Adults (25+yo)	0) Negative
Physical Outreach	Hotspot	4) Morlam	Morlam Concert	38.9	M	MSM											Yes		Negative	Non-Reactive	Unknown	Unknown	Unknown	1) Laborer				25-50yo	Yes	Yes	Yes	No	No	No	Yes				Morlam	No information / Unknown	No information / Unknown	No information / Unknown	No information / Unknown	0) MSM/TG/BI	Physical		No	1) Adults (25+yo)	0) Negative
Physical Outreach	Hotspot	4) Morlam	Morlam Concert	35.2	M	MSM		Yes							Yes		Yes		Negative	Reactive	Yes	Unknown	Unknown		Other, Specify …....			25-50yo	Yes	Yes	Yes	No	No	No	Yes	Yes			Morlam	Yes	No information / Unknown	No information / Unknown	No information / Unknown	0) MSM/TG/BI	Physical		No	1) Adults (25+yo)	0) Negative
Physical Outreach	Hotspot	4) Morlam	Morlam Concert	29.2	M	MSM		Yes							Yes		Yes		Positive	Non-Reactive	Yes	Unknown	Unknown		Other, Specify …....			25-50yo	Yes	Yes	Yes	Yes	No	No	Yes	Yes			Morlam	Yes	No information / Unknown	No information / Unknown	No information / Unknown	0) MSM/TG/BI	Physical		No	1) Adults (25+yo)	1) Positive
Physical Outreach	Hotspot	4) Morlam	Morlam Concert	30.2	M	MSM									Yes		Yes		Negative	Non-Reactive	Unknown	Yes	Unknown			Siriraj Hospital		25-50yo	Yes	Yes	Yes	No	No	No	Yes		Yes		Morlam	No information / Unknown	Yes	No information / Unknown	PrEP	0) MSM/TG/BI	Physical		No	1) Adults (25+yo)	0) Negative
Physical Outreach	Hotspot	4) Morlam	Morlam Concert	29	M	MSM		Yes							Yes		Yes		Negative	Non-Reactive	Unknown	Yes	Unknown			Siriraj Hospital		25-50yo	Yes	Yes	Yes	No	No	No	Yes		Yes		Morlam	No information / Unknown	Yes	No information / Unknown	PrEP	0) MSM/TG/BI	Physical		No	1) Adults (25+yo)	0) Negative
Physical Outreach	Hotspot	4) Morlam	Morlam Concert	20.7	M	MSM		Yes								No	Yes		Positive	Reactive	Yes	No	Unknown	1) Laborer	Other, Specify …....		18-<22yo	15-<25yo	Yes	Yes	Yes	Yes	Yes	Yes	Yes	Yes	No		Morlam	Yes	No	No information / Unknown		0) MSM/TG/BI	Physical		No	0) Youths (13-<25yo)	1) Positive
Physical Outreach	Hotspot	4) Morlam	Morlam Concert	31.4	M	MSM	Yes								Yes		Yes		Negative	Non-Reactive	Unknown	No	Unknown					25-50yo	Yes	Yes	Yes	No	No	No	Yes		No		Morlam	No information / Unknown	No	No information / Unknown		0) MSM/TG/BI	Physical		No	1) Adults (25+yo)	0) Negative
Physical Outreach	Hotspot	4) Morlam	Morlam Concert	24.9	F	F	Yes										Yes		Negative	Non-Reactive	Unknown	Yes	Unknown			Other	22-<25yo	15-<25yo	Yes	Yes	Yes	No	No	No	Yes		Yes		Morlam	No information / Unknown	Yes	No information / Unknown	PrEP	1) M/F	Physical		No	0) Youths (13-<25yo)	0) Negative
Physical Outreach	Hotspot	4) Morlam	Morlam Concert	41.7	M	TG	Yes								Yes		Yes		Negative	Non-Reactive	Unknown	Yes	Unknown	4) Merchant/business owner		BMA Health Centers		25-50yo	Yes	Yes	Yes	No	No	No	Yes		Yes		Morlam	No information / Unknown	Yes	No information / Unknown	PrEP	0) MSM/TG/BI	Physical		No	1) Adults (25+yo)	0) Negative
Physical Outreach	Hotspot	4) Morlam	Morlam Concert	43.1	M	MSM		Yes									Yes		Negative	Non-Reactive	Unknown	Yes	Unknown	4) Merchant/business owner		BMA Health Centers		25-50yo	Yes	Yes	Yes	No	No	No	Yes		Yes		Morlam	No information / Unknown	Yes	No information / Unknown	PrEP	0) MSM/TG/BI	Physical		No	1) Adults (25+yo)	0) Negative
Physical Outreach	Hotspot	4) Morlam	Morlam Concert	38.4	M	MSM		Yes									Yes		Negative	Non-Reactive	Unknown	No	Unknown	1) Laborer				25-50yo	Yes	Yes	Yes	No	No	No	Yes		No		Morlam	No information / Unknown	No	No information / Unknown		0) MSM/TG/BI	Physical		No	1) Adults (25+yo)	0) Negative
Physical Outreach	Hotspot	4) Morlam	Morlam Concert	27.7	M	MSM		Yes									Yes		Negative	Non-Reactive	Unknown	No	Unknown	5) Service provider e.g., beautician, restaurant staff, hotel staff)				25-50yo	Yes	Yes	Yes	No	No	No	Yes		No		Morlam	No information / Unknown	No	No information / Unknown		0) MSM/TG/BI	Physical		No	1) Adults (25+yo)	0) Negative
Physical Outreach	Hotspot	4) Morlam	Morlam Concert	31	M	TG		Yes							Yes		Yes		Negative	Non-Reactive	Unknown	No	Unknown	3) Factory/company employee				25-50yo	Yes	Yes	Yes	No	No	No	Yes		No		Morlam	No information / Unknown	No	No information / Unknown		0) MSM/TG/BI	Physical		No	1) Adults (25+yo)	0) Negative
Physical Outreach	Hotspot	4) Morlam	Morlam Concert	20.4	M	TG		Yes								No	Yes		Negative	Non-Reactive	No	Yes	Unknown	3) Factory/company employee			18-<22yo	15-<25yo	Yes	Yes	Yes	No	No	No	Yes	No	Yes		Morlam	No	Yes	No information / Unknown	PrEP	0) MSM/TG/BI	Physical		No	0) Youths (13-<25yo)	0) Negative
Physical Outreach	Hotspot	4) Morlam	Morlam Concert	22.1	M	M		Yes									Yes		Negative	Non-Reactive	No	No	Unknown				22-<25yo	15-<25yo	Yes	Yes	Yes	No	No	No	Yes	No	No		Morlam	No	No	No information / Unknown		1) M/F	Physical		No	0) Youths (13-<25yo)	0) Negative
Physical Outreach	Hotspot	4) Morlam	Morlam Concert	23.5	M	M		Yes									Yes		Negative	Non-Reactive	No	No	Unknown	12) Government/state enterprise employee			22-<25yo	15-<25yo	Yes	Yes	Yes	No	No	No	Yes	No	No		Morlam	No	No	No information / Unknown		1) M/F	Physical		No	0) Youths (13-<25yo)	0) Negative
Physical Outreach	Hotspot	4) Morlam	Morlam Concert	21.2	M	M											Yes		Negative	Non-Reactive	Unknown	No	Unknown				18-<22yo	15-<25yo	Yes	Yes	Yes	No	No	No	Yes		No		Morlam	No information / Unknown	No	No information / Unknown		1) M/F	Physical		No	0) Youths (13-<25yo)	0) Negative
Physical Outreach	Hotspot	4) Morlam	Morlam Concert	34.7	M	MSM									Yes		Yes		Negative	Non-Reactive	Unknown	No	Unknown					25-50yo	Yes	Yes	Yes	No	No	No	Yes		No		Morlam	No information / Unknown	No	No information / Unknown		0) MSM/TG/BI	Physical		No	1) Adults (25+yo)	0) Negative
Physical Outreach	Hotspot	4) Morlam	Morlam Concert	58.4	M	MSM	Yes										Yes		Negative	Non-Reactive	Unknown	No	Unknown	5) Service provider e.g., beautician, restaurant staff, hotel staff)				>50yo	Yes	Yes	Yes	No	No	No	Yes		No		Morlam	No information / Unknown	No	No information / Unknown		0) MSM/TG/BI	Physical		No	1) Adults (25+yo)	0) Negative
Physical Outreach	Hotspot	4) Morlam	Morlam Concert	50	M	MSM	Yes								Yes		Yes		Negative	Non-Reactive	Unknown	No	Unknown	4) Merchant/business owner				>50yo	Yes	Yes	Yes	No	No	No	Yes		No		Morlam	No information / Unknown	No	No information / Unknown		0) MSM/TG/BI	Physical		No	1) Adults (25+yo)	0) Negative
Physical Outreach	Hotspot	4) Morlam	Morlam Concert	23	M	MSM		Yes							Yes	No	Yes		Negative	Non-Reactive	Unknown	No	Unknown	6) Student			22-<25yo	15-<25yo	Yes	Yes	Yes	No	No	No	Yes		No		Morlam	No information / Unknown	No	No information / Unknown		0) MSM/TG/BI	Physical		No	0) Youths (13-<25yo)	0) Negative
Physical Outreach	Hotspot	4) Morlam	Morlam Concert	60	F	F	Yes										Yes		Negative	Non-Reactive	Unknown	No	Unknown	5) Service provider e.g., beautician, restaurant staff, hotel staff)				>50yo	Yes	Yes	Yes	No	No	No	Yes		No		Morlam	No information / Unknown	No	No information / Unknown		1) M/F	Physical		No	1) Adults (25+yo)	0) Negative
Physical Outreach	Hotspot	4) Morlam	Morlam Concert	39	M	M			Yes						Yes		No				Unknown	No	Unknown					25-50yo				No	No	No	No		No		Morlam	No information / Unknown	No	No information / Unknown		1) M/F	Physical			1) Adults (25+yo)
Physical Outreach	Hotspot	4) Morlam	Morlam Concert	33.7	F	F		Yes							Yes		Yes		Negative	Non-Reactive	Unknown	No	Unknown	1) Laborer				25-50yo	Yes	Yes	Yes	No	No	No	Yes		No		Morlam	No information / Unknown	No	No information / Unknown		1) M/F	Physical		No	1) Adults (25+yo)	0) Negative
Physical Outreach	Hotspot	4) Morlam	Morlam Concert	20	F	F	Yes										Yes		Negative	Non-Reactive	Unknown	No	Unknown				18-<22yo	15-<25yo	Yes	Yes	Yes	No	No	No	Yes		No		Morlam	No information / Unknown	No	No information / Unknown		1) M/F	Physical		No	0) Youths (13-<25yo)	0) Negative
Physical Outreach	Hotspot	4) Morlam	Morlam Concert	25.5	F	F		Yes									Yes		Negative	Non-Reactive	Unknown	No	Unknown	4) Merchant/business owner				25-50yo	Yes	Yes	Yes	No	No	No	Yes		No		Morlam	No information / Unknown	No	No information / Unknown		1) M/F	Physical		No	1) Adults (25+yo)	0) Negative
Physical Outreach	Hotspot	4) Morlam	Morlam Concert	56.7	M	MSM		Yes							Yes		Yes		Negative	Non-Reactive	No	Yes	Unknown	1) Laborer				>50yo	Yes	Yes	Yes	No	No	No	Yes	No	Yes		Morlam	No	Yes	No information / Unknown	PrEP	0) MSM/TG/BI	Physical		No	1) Adults (25+yo)	0) Negative
Physical Outreach	Hotspot	4) Morlam	Morlam Concert	36.4	M	MSM		Yes							Yes		Yes		Negative	Non-Reactive	No	Yes	Unknown	5) Service provider e.g., beautician, restaurant staff, hotel staff)				25-50yo	Yes	Yes	Yes	No	No	No	Yes	No	Yes		Morlam	No	Yes	No information / Unknown	PrEP	0) MSM/TG/BI	Physical		No	1) Adults (25+yo)	0) Negative
Physical Outreach	Hotspot	4) Morlam	Morlam Concert	23.6	F	F	Yes										Yes		Negative	Non-Reactive	No	No	Unknown	12) Government/state enterprise employee			22-<25yo	15-<25yo	Yes	Yes	Yes	No	No	No	Yes	No	No		Morlam	No	No	No information / Unknown		1) M/F	Physical		No	0) Youths (13-<25yo)	0) Negative
Physical Outreach	Hotspot	4) Morlam	Morlam Concert	24.2	F	F	Yes										Yes		Negative	Non-Reactive	Unknown	No	Unknown	1) Laborer			22-<25yo	15-<25yo	Yes	Yes	Yes	No	No	No	Yes		No		Morlam	No information / Unknown	No	No information / Unknown		1) M/F	Physical		No	0) Youths (13-<25yo)	0) Negative
Physical Outreach	Hotspot	4) Morlam	Morlam Concert	18.1	M	MSM		Yes							Yes	Yes	Yes		Negative	Non-Reactive	No	No	Unknown				18-<22yo	15-<25yo	Yes	Yes	Yes	No	No	No	Yes	No	No		Morlam	No	No	No information / Unknown		0) MSM/TG/BI	Physical		No	0) Youths (13-<25yo)	0) Negative
Physical Outreach	Hotspot	4) Morlam	Morlam Concert	21	M	MSM	Yes								Yes	Yes	Yes		Negative	Non-Reactive	Unknown	No	Unknown				18-<22yo	15-<25yo	Yes	Yes	Yes	No	No	No	Yes		No		Morlam	No information / Unknown	No	No information / Unknown		0) MSM/TG/BI	Physical		No	0) Youths (13-<25yo)	0) Negative
Physical Outreach	Hotspot	4) Morlam	Morlam Concert	43	M	MSM	Yes								Yes		Yes		Negative	Non-Reactive	No	Yes	Unknown	99) Other				25-50yo	Yes	Yes	Yes	No	No	No	Yes	No	Yes		Morlam	No	Yes	No information / Unknown	PrEP	0) MSM/TG/BI	Physical		No	1) Adults (25+yo)	0) Negative
Physical Outreach	Hotspot	4) Morlam	Morlam Concert	28.3	M	MSM		Yes							Yes		Yes		Negative	Non-Reactive	Unknown	No	Unknown	3) Factory/company employee				25-50yo	Yes	Yes	Yes	No	No	No	Yes		No		Morlam	No information / Unknown	No	No information / Unknown		0) MSM/TG/BI	Physical		No	1) Adults (25+yo)	0) Negative
Physical Outreach	Hotspot	4) Morlam	Morlam Concert	23.1	F	F	Yes										Yes		Negative	Non-Reactive	No	Yes	Unknown	3) Factory/company employee			22-<25yo	15-<25yo	Yes	Yes	Yes	No	No	No	Yes	No	Yes		Morlam	No	Yes	No information / Unknown	PrEP	1) M/F	Physical		No	0) Youths (13-<25yo)	0) Negative
Physical Outreach	Hotspot	4) Morlam	Morlam Concert	20.2	M	MSM										No	Yes		Negative	Non-Reactive	No	Yes	Unknown				18-<22yo	15-<25yo	Yes	Yes	Yes	No	No	No	Yes	No	Yes		Morlam	No	Yes	No information / Unknown	PrEP	0) MSM/TG/BI	Physical		No	0) Youths (13-<25yo)	0) Negative
Physical Outreach	Hotspot	4) Morlam	Morlam Concert	19.9	M	MSM	Yes									No	Yes		Negative	Reactive	No	No	Unknown	6) Student			18-<22yo	15-<25yo	Yes	Yes	Yes	No	No	No	Yes	No	No		Morlam	No	No	No information / Unknown		0) MSM/TG/BI	Physical		No	0) Youths (13-<25yo)	0) Negative
Physical Outreach	Hotspot	4) Morlam	Morlam Concert	19.4	M	MSM									Yes	Yes	Yes		Negative	Non-Reactive	No	Yes	Unknown				18-<22yo	15-<25yo	Yes	Yes	Yes	No	No	No	Yes	No	Yes		Morlam	No	Yes	No information / Unknown	PrEP	0) MSM/TG/BI	Physical		No	0) Youths (13-<25yo)	0) Negative
Physical Outreach	Hotspot	4) Morlam	Morlam Concert	34.4	M	MSM											Yes		Negative	Non-Reactive	No	Yes	Unknown					25-50yo	Yes	Yes	Yes	No	No	No	Yes	No	Yes		Morlam	No	Yes	No information / Unknown	PrEP	0) MSM/TG/BI	Physical		No	1) Adults (25+yo)	0) Negative
Physical Outreach	Hotspot	4) Morlam	Morlam Concert	29.9	M	MSM	Yes								Yes		Yes		Negative	Non-Reactive	No	Yes	Unknown					25-50yo	Yes	Yes	Yes	No	No	No	Yes	No	Yes		Morlam	No	Yes	No information / Unknown	PrEP	0) MSM/TG/BI	Physical		No	1) Adults (25+yo)	0) Negative
Physical Outreach	Hotspot	4) Morlam	Morlam Concert	38.3	M	MSM											Yes		Negative	Non-Reactive	No	Yes	Unknown	1) Laborer				25-50yo	Yes	Yes	Yes	No	No	No	Yes	No	Yes		Morlam	No	Yes	No information / Unknown	PrEP	0) MSM/TG/BI	Physical		No	1) Adults (25+yo)	0) Negative
Physical Outreach	Hotspot	4) Morlam	Morlam Concert	29	M	MSM		Yes									Yes		Positive	Non-Reactive	Yes	No	Unknown	1) Laborer	Other, Specify …....			25-50yo	Yes	Yes	Yes	Yes	No	No	Yes	Yes	No		Morlam	Yes	No	No information / Unknown		0) MSM/TG/BI	Physical		No	1) Adults (25+yo)	1) Positive
Physical Outreach	Hotspot	4) Morlam	Morlam Concert	45.5	M	MSM	Yes										Yes		Negative	Non-Reactive	No	Yes	Unknown	1) Laborer				25-50yo	Yes	Yes	Yes	No	No	No	Yes	No	Yes		Morlam	No	Yes	No information / Unknown	PrEP	0) MSM/TG/BI	Physical		No	1) Adults (25+yo)	0) Negative
Physical Outreach	Hotspot	4) Morlam	Morlam Concert	49.7	M	MSM											Yes		Negative	Non-Reactive	Unknown	No	Unknown	1) Laborer				25-50yo	Yes	Yes	Yes	No	No	No	Yes		No		Morlam	No information / Unknown	No	No information / Unknown		0) MSM/TG/BI	Physical		No	1) Adults (25+yo)	0) Negative
Physical Outreach	Hotspot	4) Morlam	Morlam Concert	31.1	M	MSM											Yes		Negative	Non-Reactive	Unknown	Unknown	Unknown					25-50yo	Yes	Yes	Yes	No	No	No	Yes				Morlam	No information / Unknown	No information / Unknown	No information / Unknown	No information / Unknown	0) MSM/TG/BI	Physical		No	1) Adults (25+yo)	0) Negative
Physical Outreach	School	2) High school	School	14.5	M	M	Yes										Yes		Negative	Non-Reactive	Unknown	Unknown	Unknown	6) Student			<15yo	<15yo	Yes	Yes	Yes	No	No	No	Yes				School	No information / Unknown	No information / Unknown	No information / Unknown	No information / Unknown	1) M/F	Physical		No	0) Youths (13-<25yo)	0) Negative
Physical Outreach	School	2) High school	School	13.5	M	M	Yes										Yes		Negative	Non-Reactive	Unknown	Unknown	Unknown	6) Student			<15yo	<15yo	Yes	Yes	Yes	No	No	No	Yes				School	No information / Unknown	No information / Unknown	No information / Unknown	No information / Unknown	1) M/F	Physical		No	0) Youths (13-<25yo)	0) Negative
Physical Outreach	School	2) High school	School	15.2	M	M	Yes										Yes		Negative	Non-Reactive	Unknown	Unknown	Unknown	6) Student			15-<18yo	15-<25yo	Yes	Yes	Yes	No	No	No	Yes				School	No information / Unknown	No information / Unknown	No information / Unknown	No information / Unknown	1) M/F	Physical		No	0) Youths (13-<25yo)	0) Negative
Physical Outreach	School	2) High school	School	13.8	M	M	Yes										Yes		Negative	Non-Reactive	Unknown	Unknown	Unknown	6) Student			<15yo	<15yo	Yes	Yes	Yes	No	No	No	Yes				School	No information / Unknown	No information / Unknown	No information / Unknown	No information / Unknown	1) M/F	Physical		No	0) Youths (13-<25yo)	0) Negative
Physical Outreach	School	2) High school	School	13.5	M	M	Yes										Yes		Negative	Non-Reactive	Unknown	Unknown	Unknown	6) Student			<15yo	<15yo	Yes	Yes	Yes	No	No	No	Yes				School	No information / Unknown	No information / Unknown	No information / Unknown	No information / Unknown	1) M/F	Physical		No	0) Youths (13-<25yo)	0) Negative
Physical Outreach	School	2) High school	School	14.6	F	F	Yes										Yes		Negative	Non-Reactive	Unknown	Unknown	Unknown	6) Student			<15yo	<15yo	Yes	Yes	Yes	No	No	No	Yes				School	No information / Unknown	No information / Unknown	No information / Unknown	No information / Unknown	1) M/F	Physical		No	0) Youths (13-<25yo)	0) Negative
Physical Outreach	School	2) High school	School	13.5	M	M	Yes										Yes		Negative	Non-Reactive	Unknown	Unknown	Unknown	6) Student			<15yo	<15yo	Yes	Yes	Yes	No	No	No	Yes				School	No information / Unknown	No information / Unknown	No information / Unknown	No information / Unknown	1) M/F	Physical		No	0) Youths (13-<25yo)	0) Negative
Physical Outreach	School	2) High school	School	15.2	F	F	Yes										Yes		Negative	Non-Reactive	Unknown	Unknown	Unknown	6) Student			15-<18yo	15-<25yo	Yes	Yes	Yes	No	No	No	Yes				School	No information / Unknown	No information / Unknown	No information / Unknown	No information / Unknown	1) M/F	Physical		No	0) Youths (13-<25yo)	0) Negative
Physical Outreach	School	2) High school	School	13.4	M	M	Yes										Yes		Negative	Non-Reactive	Unknown	Unknown	Unknown	6) Student			<15yo	<15yo	Yes	Yes	Yes	No	No	No	Yes				School	No information / Unknown	No information / Unknown	No information / Unknown	No information / Unknown	1) M/F	Physical		No	0) Youths (13-<25yo)	0) Negative
Physical Outreach	School	2) High school	School	14.7	F	F	Yes										Yes		Negative	Non-Reactive	Unknown	Unknown	Unknown	6) Student			<15yo	<15yo	Yes	Yes	Yes	No	No	No	Yes				School	No information / Unknown	No information / Unknown	No information / Unknown	No information / Unknown	1) M/F	Physical		No	0) Youths (13-<25yo)	0) Negative
Physical Outreach	School	2) High school	School	14.9	M	M	Yes										Yes		Negative	Non-Reactive	Unknown	Unknown	Unknown	6) Student			<15yo	<15yo	Yes	Yes	Yes	No	No	No	Yes				School	No information / Unknown	No information / Unknown	No information / Unknown	No information / Unknown	1) M/F	Physical		No	0) Youths (13-<25yo)	0) Negative
Physical Outreach	School	2) High school	School	14.8	M	M	Yes										Yes		Negative	Non-Reactive	Unknown	Unknown	Unknown	6) Student			<15yo	<15yo	Yes	Yes	Yes	No	No	No	Yes				School	No information / Unknown	No information / Unknown	No information / Unknown	No information / Unknown	1) M/F	Physical		No	0) Youths (13-<25yo)	0) Negative
Physical Outreach	School	2) High school	School	15.6	M	M	Yes										Yes		Negative	Non-Reactive	Unknown	Unknown	Unknown	6) Student			15-<18yo	15-<25yo	Yes	Yes	Yes	No	No	No	Yes				School	No information / Unknown	No information / Unknown	No information / Unknown	No information / Unknown	1) M/F	Physical		No	0) Youths (13-<25yo)	0) Negative
Physical Outreach	School	2) High school	School	14	M	M	Yes										Yes		Negative	Non-Reactive	Unknown	Unknown	Unknown	6) Student			<15yo	<15yo	Yes	Yes	Yes	No	No	No	Yes				School	No information / Unknown	No information / Unknown	No information / Unknown	No information / Unknown	1) M/F	Physical		No	0) Youths (13-<25yo)	0) Negative
Physical Outreach	School	2) High school	School	15.2	M	M	Yes										Yes		Negative	Non-Reactive	Unknown	Unknown	Unknown	6) Student			15-<18yo	15-<25yo	Yes	Yes	Yes	No	No	No	Yes				School	No information / Unknown	No information / Unknown	No information / Unknown	No information / Unknown	1) M/F	Physical		No	0) Youths (13-<25yo)	0) Negative
Physical Outreach	School	2) High school	School	13.6	M	M	Yes										Yes		Negative	Non-Reactive	Unknown	Unknown	Unknown	6) Student			<15yo	<15yo	Yes	Yes	Yes	No	No	No	Yes				School	No information / Unknown	No information / Unknown	No information / Unknown	No information / Unknown	1) M/F	Physical		No	0) Youths (13-<25yo)	0) Negative
Physical Outreach	School	2) High school	School	17.7	M	M	Yes										Yes		Negative	Non-Reactive	Unknown	Unknown	Unknown	6) Student			15-<18yo	15-<25yo	Yes	Yes	Yes	No	No	No	Yes				School	No information / Unknown	No information / Unknown	No information / Unknown	No information / Unknown	1) M/F	Physical		No	0) Youths (13-<25yo)	0) Negative
Physical Outreach	School	2) High school	School	14.8	M	M	Yes										Yes		Negative	Non-Reactive	Unknown	Unknown	Unknown	6) Student			<15yo	<15yo	Yes	Yes	Yes	No	No	No	Yes				School	No information / Unknown	No information / Unknown	No information / Unknown	No information / Unknown	1) M/F	Physical		No	0) Youths (13-<25yo)	0) Negative
Physical Outreach	School	2) High school	School	14	M	M	Yes										Yes		Negative	Non-Reactive	Unknown	Unknown	Unknown	6) Student			<15yo	<15yo	Yes	Yes	Yes	No	No	No	Yes				School	No information / Unknown	No information / Unknown	No information / Unknown	No information / Unknown	1) M/F	Physical		No	0) Youths (13-<25yo)	0) Negative
Physical Outreach	School	2) High school	School	13.3	M	M	Yes										Yes		Negative	Non-Reactive	Unknown	Unknown	Unknown	6) Student			<15yo	<15yo	Yes	Yes	Yes	No	No	No	Yes				School	No information / Unknown	No information / Unknown	No information / Unknown	No information / Unknown	1) M/F	Physical		No	0) Youths (13-<25yo)	0) Negative
Physical Outreach	School	2) High school	School	14.6	M	M	Yes										Yes		Negative	Non-Reactive	Unknown	Unknown	Unknown	6) Student			<15yo	<15yo	Yes	Yes	Yes	No	No	No	Yes				School	No information / Unknown	No information / Unknown	No information / Unknown	No information / Unknown	1) M/F	Physical		No	0) Youths (13-<25yo)	0) Negative
Physical Outreach	School	2) High school	School	14.2	F	F	Yes										Yes		Negative	Non-Reactive	Unknown	Unknown	Unknown	6) Student			<15yo	<15yo	Yes	Yes	Yes	No	No	No	Yes				School	No information / Unknown	No information / Unknown	No information / Unknown	No information / Unknown	1) M/F	Physical		No	0) Youths (13-<25yo)	0) Negative
Physical Outreach	School	2) High school	School	13.2	F	F	Yes										Yes		Negative	Non-Reactive	Unknown	Unknown	Unknown	6) Student			<15yo	<15yo	Yes	Yes	Yes	No	No	No	Yes				School	No information / Unknown	No information / Unknown	No information / Unknown	No information / Unknown	1) M/F	Physical		No	0) Youths (13-<25yo)	0) Negative
Physical Outreach	School	2) High school	School	13.9	M	M	Yes										Yes		Negative	Non-Reactive	Unknown	Unknown	Unknown	6) Student			<15yo	<15yo	Yes	Yes	Yes	No	No	No	Yes				School	No information / Unknown	No information / Unknown	No information / Unknown	No information / Unknown	1) M/F	Physical		No	0) Youths (13-<25yo)	0) Negative
Physical Outreach	School	2) High school	School	15.8	F	F	Yes								Yes		Yes		Negative	Non-Reactive	Unknown	Unknown	Unknown	6) Student			15-<18yo	15-<25yo	Yes	Yes	Yes	No	No	No	Yes				School	No information / Unknown	No information / Unknown	No information / Unknown	No information / Unknown	1) M/F	Physical		No	0) Youths (13-<25yo)	0) Negative
Physical Outreach	School	2) High school	School	15.4	F	F	Yes								Yes		Yes		Negative	Non-Reactive	Unknown	Unknown	Unknown	6) Student			15-<18yo	15-<25yo	Yes	Yes	Yes	No	No	No	Yes				School	No information / Unknown	No information / Unknown	No information / Unknown	No information / Unknown	1) M/F	Physical		No	0) Youths (13-<25yo)	0) Negative
Physical Outreach	School	2) High school	School	14.8	F	F	Yes										Yes		Negative	Non-Reactive	Unknown	Unknown	Unknown	6) Student			<15yo	<15yo	Yes	Yes	Yes	No	No	No	Yes				School	No information / Unknown	No information / Unknown	No information / Unknown	No information / Unknown	1) M/F	Physical		No	0) Youths (13-<25yo)	0) Negative
Physical Outreach	School	2) High school	School	13.5	F	F	Yes										Yes		Negative	Non-Reactive	Unknown	Unknown	Unknown	6) Student			<15yo	<15yo	Yes	Yes	Yes	No	No	No	Yes				School	No information / Unknown	No information / Unknown	No information / Unknown	No information / Unknown	1) M/F	Physical		No	0) Youths (13-<25yo)	0) Negative
Physical Outreach	School	2) High school	School	14.2	F	F	Yes										Yes		Negative	Non-Reactive	Unknown	Unknown	Unknown	6) Student			<15yo	<15yo	Yes	Yes	Yes	No	No	No	Yes				School	No information / Unknown	No information / Unknown	No information / Unknown	No information / Unknown	1) M/F	Physical		No	0) Youths (13-<25yo)	0) Negative
Physical Outreach	School	2) High school	School	14	F	F	Yes										Yes		Negative	Non-Reactive	Unknown	Unknown	Unknown	6) Student			<15yo	<15yo	Yes	Yes	Yes	No	No	No	Yes				School	No information / Unknown	No information / Unknown	No information / Unknown	No information / Unknown	1) M/F	Physical		No	0) Youths (13-<25yo)	0) Negative
Physical Outreach	School	2) High school	School	15.5	M	M	Yes										Yes		Negative	Non-Reactive	Unknown	Unknown	Unknown	6) Student			15-<18yo	15-<25yo	Yes	Yes	Yes	No	No	No	Yes				School	No information / Unknown	No information / Unknown	No information / Unknown	No information / Unknown	1) M/F	Physical		No	0) Youths (13-<25yo)	0) Negative
Physical Outreach	School	2) High school	School	14.7	M	M	Yes								Yes	No	Yes		Negative	Non-Reactive	Unknown	Unknown	Unknown	6) Student			<15yo	<15yo	Yes	Yes	Yes	No	No	No	Yes				School	No information / Unknown	No information / Unknown	No information / Unknown	No information / Unknown	1) M/F	Physical		No	0) Youths (13-<25yo)	0) Negative
Physical Outreach	School	2) High school	School	13.4	F	F								Yes			Yes		Negative	Non-Reactive	Unknown	Unknown	Unknown	6) Student			<15yo	<15yo	Yes	Yes	Yes	No	No	No	Yes				School	No information / Unknown	No information / Unknown	No information / Unknown	No information / Unknown	1) M/F	Physical		No	0) Youths (13-<25yo)	0) Negative
Physical Outreach	School	2) High school	School	14	F	F	Yes										Yes		Negative	Non-Reactive	Unknown	Unknown	Unknown	6) Student			<15yo	<15yo	Yes	Yes	Yes	No	No	No	Yes				School	No information / Unknown	No information / Unknown	No information / Unknown	No information / Unknown	1) M/F	Physical		No	0) Youths (13-<25yo)	0) Negative
Physical Outreach	School	2) High school	School	15.1	F	F	Yes										Yes		Negative	Non-Reactive	Unknown	Unknown	Unknown	6) Student			15-<18yo	15-<25yo	Yes	Yes	Yes	No	No	No	Yes				School	No information / Unknown	No information / Unknown	No information / Unknown	No information / Unknown	1) M/F	Physical		No	0) Youths (13-<25yo)	0) Negative
Physical Outreach	School	2) High school	School	14.4	F	F	Yes										Yes		Negative	Non-Reactive	Unknown	Unknown	Unknown	6) Student			<15yo	<15yo	Yes	Yes	Yes	No	No	No	Yes				School	No information / Unknown	No information / Unknown	No information / Unknown	No information / Unknown	1) M/F	Physical		No	0) Youths (13-<25yo)	0) Negative
Physical Outreach	School	2) High school	School	13.7	F	F	Yes										Yes		Negative	Non-Reactive	Unknown	Unknown	Unknown	6) Student			<15yo	<15yo	Yes	Yes	Yes	No	No	No	Yes				School	No information / Unknown	No information / Unknown	No information / Unknown	No information / Unknown	1) M/F	Physical		No	0) Youths (13-<25yo)	0) Negative
Physical Outreach	School	2) High school	School	14	F	F	Yes										Yes		Negative	Non-Reactive	Unknown	Unknown	Unknown	6) Student			<15yo	<15yo	Yes	Yes	Yes	No	No	No	Yes				School	No information / Unknown	No information / Unknown	No information / Unknown	No information / Unknown	1) M/F	Physical		No	0) Youths (13-<25yo)	0) Negative
Physical Outreach	School	2) High school	School	14	F	F	Yes										Yes		Negative	Non-Reactive	Unknown	Unknown	Unknown	6) Student			<15yo	<15yo	Yes	Yes	Yes	No	No	No	Yes				School	No information / Unknown	No information / Unknown	No information / Unknown	No information / Unknown	1) M/F	Physical		No	0) Youths (13-<25yo)	0) Negative
Physical Outreach	School	2) High school	School	13.1	F	F	Yes										Yes		Negative	Non-Reactive	Unknown	Unknown	Unknown	6) Student			<15yo	<15yo	Yes	Yes	Yes	No	No	No	Yes				School	No information / Unknown	No information / Unknown	No information / Unknown	No information / Unknown	1) M/F	Physical		No	0) Youths (13-<25yo)	0) Negative
Physical Outreach	School	2) High school	School	14	M	M	Yes										Yes		Negative	Non-Reactive	Unknown	Unknown	Unknown	6) Student			<15yo	<15yo	Yes	Yes	Yes	No	No	No	Yes				School	No information / Unknown	No information / Unknown	No information / Unknown	No information / Unknown	1) M/F	Physical		No	0) Youths (13-<25yo)	0) Negative
Physical Outreach	School	2) High school	School	14.5	M	M	Yes										Yes		Negative	Non-Reactive	Unknown	Unknown	Unknown	6) Student			<15yo	<15yo	Yes	Yes	Yes	No	No	No	Yes				School	No information / Unknown	No information / Unknown	No information / Unknown	No information / Unknown	1) M/F	Physical		No	0) Youths (13-<25yo)	0) Negative
Physical Outreach	School	2) High school	School	17.8	F	F	Yes										Yes		Negative	Non-Reactive	Unknown	Unknown	Unknown	6) Student			15-<18yo	15-<25yo	Yes	Yes	Yes	No	No	No	Yes				School	No information / Unknown	No information / Unknown	No information / Unknown	No information / Unknown	1) M/F	Physical		No	0) Youths (13-<25yo)	0) Negative
Physical Outreach	School	2) High school	School	12.6	F	F	Yes										Yes		Negative	Non-Reactive	Unknown	Unknown	Unknown	6) Student			<15yo	<15yo	Yes	Yes	Yes	No	No	No	Yes				School	No information / Unknown	No information / Unknown	No information / Unknown	No information / Unknown	1) M/F	Physical		No	0) Youths (13-<25yo)	0) Negative
Physical Outreach	School	2) High school	School	13.7	F	F	Yes										Yes		Negative	Non-Reactive	Unknown	Unknown	Unknown	6) Student			<15yo	<15yo	Yes	Yes	Yes	No	No	No	Yes				School	No information / Unknown	No information / Unknown	No information / Unknown	No information / Unknown	1) M/F	Physical		No	0) Youths (13-<25yo)	0) Negative
Physical Outreach	School	2) High school	School	14.1	F	F	Yes										Yes		Negative	Non-Reactive	Unknown	Unknown	Unknown	6) Student			<15yo	<15yo	Yes	Yes	Yes	No	No	No	Yes				School	No information / Unknown	No information / Unknown	No information / Unknown	No information / Unknown	1) M/F	Physical		No	0) Youths (13-<25yo)	0) Negative
Physical Outreach	School	2) High school	School	13.9	F	F	Yes										Yes		Negative	Non-Reactive	Unknown	Unknown	Unknown	6) Student			<15yo	<15yo	Yes	Yes	Yes	No	No	No	Yes				School	No information / Unknown	No information / Unknown	No information / Unknown	No information / Unknown	1) M/F	Physical		No	0) Youths (13-<25yo)	0) Negative
Physical Outreach	School	3) Vocational school	School	19	M	M	Yes										Yes		Negative	Non-Reactive	Unknown	Unknown	Unknown	6) Student			18-<22yo	15-<25yo	Yes	Yes	Yes	No	No	No	Yes				School	No information / Unknown	No information / Unknown	No information / Unknown	No information / Unknown	1) M/F	Physical		No	0) Youths (13-<25yo)	0) Negative
Physical Outreach	School	3) Vocational school	School	16	M	M	Yes										Yes		Negative	Non-Reactive	Unknown	Unknown	Unknown	6) Student			15-<18yo	15-<25yo	Yes	Yes	Yes	No	No	No	Yes				School	No information / Unknown	No information / Unknown	No information / Unknown	No information / Unknown	1) M/F	Physical		No	0) Youths (13-<25yo)	0) Negative
Physical Outreach	School	3) Vocational school	School	17	M	M			Yes						Yes		Yes		Negative	Reactive	Unknown	Unknown	Unknown	6) Student			15-<18yo	15-<25yo	Yes	Yes	Yes	No	No	No	Yes				School	No information / Unknown	No information / Unknown	No information / Unknown	No information / Unknown	1) M/F	Physical		No	0) Youths (13-<25yo)	0) Negative
Physical Outreach	School	3) Vocational school	School	19	M	M		Yes									Yes		Negative	Non-Reactive	Unknown	Unknown	Unknown	6) Student			18-<22yo	15-<25yo	Yes	Yes	Yes	No	No	No	Yes				School	No information / Unknown	No information / Unknown	No information / Unknown	No information / Unknown	1) M/F	Physical		No	0) Youths (13-<25yo)	0) Negative
Physical Outreach	School	3) Vocational school	School	19	M	M	Yes										Yes		Negative	Non-Reactive	Unknown	Unknown	Unknown	6) Student			18-<22yo	15-<25yo	Yes	Yes	Yes	No	No	No	Yes				School	No information / Unknown	No information / Unknown	No information / Unknown	No information / Unknown	1) M/F	Physical		No	0) Youths (13-<25yo)	0) Negative
Physical Outreach	School	3) Vocational school	School	16	F	F	Yes										Yes		Negative	Non-Reactive	Unknown	Unknown	Unknown	6) Student			15-<18yo	15-<25yo	Yes	Yes	Yes	No	No	No	Yes				School	No information / Unknown	No information / Unknown	No information / Unknown	No information / Unknown	1) M/F	Physical		No	0) Youths (13-<25yo)	0) Negative
Physical Outreach	School	3) Vocational school	School	17	F	F	Yes										Yes		Negative	Non-Reactive	Unknown	Unknown	Unknown	6) Student			15-<18yo	15-<25yo	Yes	Yes	Yes	No	No	No	Yes				School	No information / Unknown	No information / Unknown	No information / Unknown	No information / Unknown	1) M/F	Physical		No	0) Youths (13-<25yo)	0) Negative
Physical Outreach	School	3) Vocational school	School	17	M	M	Yes										Yes		Negative	Non-Reactive	Unknown	Unknown	Unknown	6) Student			15-<18yo	15-<25yo	Yes	Yes	Yes	No	No	No	Yes				School	No information / Unknown	No information / Unknown	No information / Unknown	No information / Unknown	1) M/F	Physical		No	0) Youths (13-<25yo)	0) Negative
Physical Outreach	School	3) Vocational school	School	15	M	M	Yes										Yes		Negative	Non-Reactive	Unknown	Unknown	Unknown	6) Student			15-<18yo	15-<25yo	Yes	Yes	Yes	No	No	No	Yes				School	No information / Unknown	No information / Unknown	No information / Unknown	No information / Unknown	1) M/F	Physical		No	0) Youths (13-<25yo)	0) Negative
Physical Outreach	School	3) Vocational school	School	15	F	F	Yes										Yes		Negative	Non-Reactive	Unknown	Unknown	Unknown	6) Student			15-<18yo	15-<25yo	Yes	Yes	Yes	No	No	No	Yes				School	No information / Unknown	No information / Unknown	No information / Unknown	No information / Unknown	1) M/F	Physical		No	0) Youths (13-<25yo)	0) Negative
Physical Outreach	School	3) Vocational school	School	16	F	F	Yes										Yes		Negative	Non-Reactive	Unknown	Unknown	Unknown	6) Student			15-<18yo	15-<25yo	Yes	Yes	Yes	No	No	No	Yes				School	No information / Unknown	No information / Unknown	No information / Unknown	No information / Unknown	1) M/F	Physical		No	0) Youths (13-<25yo)	0) Negative
Physical Outreach	School	3) Vocational school	School	17	F	F	Yes										Yes		Negative	Non-Reactive	Unknown	Unknown	Unknown	6) Student			15-<18yo	15-<25yo	Yes	Yes	Yes	No	No	No	Yes				School	No information / Unknown	No information / Unknown	No information / Unknown	No information / Unknown	1) M/F	Physical		No	0) Youths (13-<25yo)	0) Negative
Physical Outreach	School	3) Vocational school	School	17	F	F	Yes										Yes		Negative	Non-Reactive	Unknown	Unknown	Unknown	6) Student			15-<18yo	15-<25yo	Yes	Yes	Yes	No	No	No	Yes				School	No information / Unknown	No information / Unknown	No information / Unknown	No information / Unknown	1) M/F	Physical		No	0) Youths (13-<25yo)	0) Negative
Physical Outreach	School	3) Vocational school	School	22	M	BI		Yes								No	Yes		Negative	Non-Reactive	Unknown	Unknown	Unknown	6) Student			22-<25yo	15-<25yo	Yes	Yes	Yes	No	No	No	Yes				School	No information / Unknown	No information / Unknown	No information / Unknown	No information / Unknown	0) MSM/TG/BI	Physical		No	0) Youths (13-<25yo)	0) Negative
Physical Outreach	School	3) Vocational school	School	17	M	M	Yes										Yes		Negative	Non-Reactive	Unknown	Unknown	Unknown	6) Student			15-<18yo	15-<25yo	Yes	Yes	Yes	No	No	No	Yes				School	No information / Unknown	No information / Unknown	No information / Unknown	No information / Unknown	1) M/F	Physical		No	0) Youths (13-<25yo)	0) Negative
Physical Outreach	School	3) Vocational school	School	18	M	M	Yes										Yes		Negative	Non-Reactive	Unknown	Unknown	Unknown	6) Student			18-<22yo	15-<25yo	Yes	Yes	Yes	No	No	No	Yes				School	No information / Unknown	No information / Unknown	No information / Unknown	No information / Unknown	1) M/F	Physical		No	0) Youths (13-<25yo)	0) Negative
Physical Outreach	School	3) Vocational school	School	16	M	M	Yes										Yes		Negative	Non-Reactive	Unknown	Unknown	Unknown	6) Student			15-<18yo	15-<25yo	Yes	Yes	Yes	No	No	No	Yes				School	No information / Unknown	No information / Unknown	No information / Unknown	No information / Unknown	1) M/F	Physical		No	0) Youths (13-<25yo)	0) Negative
Physical Outreach	School	3) Vocational school	School	16	M	M	Yes										Yes		Negative	Non-Reactive	Unknown	Unknown	Unknown	6) Student			15-<18yo	15-<25yo	Yes	Yes	Yes	No	No	No	Yes				School	No information / Unknown	No information / Unknown	No information / Unknown	No information / Unknown	1) M/F	Physical		No	0) Youths (13-<25yo)	0) Negative
Physical Outreach	School	3) Vocational school	School	17	M	M	Yes								Yes		Yes		Negative	Non-Reactive	Unknown	Unknown	Unknown	6) Student			15-<18yo	15-<25yo	Yes	Yes	Yes	No	No	No	Yes				School	No information / Unknown	No information / Unknown	No information / Unknown	No information / Unknown	1) M/F	Physical		No	0) Youths (13-<25yo)	0) Negative
Physical Outreach	School	3) Vocational school	School	14	F	F	Yes								Yes	No	Yes		Negative	Non-Reactive	Unknown	Unknown	Unknown	6) Student			<15yo	<15yo	Yes	Yes	Yes	No	No	No	Yes				School	No information / Unknown	No information / Unknown	No information / Unknown	No information / Unknown	1) M/F	Physical		No	0) Youths (13-<25yo)	0) Negative
Physical Outreach	School	3) Vocational school	School	15	F	F		Yes							Yes		Yes		Negative	Non-Reactive	Unknown	Unknown	Unknown	6) Student			15-<18yo	15-<25yo	Yes	Yes	Yes	No	No	No	Yes				School	No information / Unknown	No information / Unknown	No information / Unknown	No information / Unknown	1) M/F	Physical		No	0) Youths (13-<25yo)	0) Negative
Physical Outreach	School	3) Vocational school	School	16	M	M		Yes									Yes		Negative	Non-Reactive	Unknown	Unknown	Unknown	6) Student			15-<18yo	15-<25yo	Yes	Yes	Yes	No	No	No	Yes				School	No information / Unknown	No information / Unknown	No information / Unknown	No information / Unknown	1) M/F	Physical		No	0) Youths (13-<25yo)	0) Negative
Physical Outreach	School	3) Vocational school	School	16	M	M		Yes									Yes		Negative	Non-Reactive	Unknown	Unknown	Unknown	6) Student			15-<18yo	15-<25yo	Yes	Yes	Yes	No	No	No	Yes				School	No information / Unknown	No information / Unknown	No information / Unknown	No information / Unknown	1) M/F	Physical		No	0) Youths (13-<25yo)	0) Negative
Physical Outreach	School	3) Vocational school	School	18	M	M		Yes									Yes		Negative	Non-Reactive	Unknown	Unknown	Unknown	6) Student			18-<22yo	15-<25yo	Yes	Yes	Yes	No	No	No	Yes				School	No information / Unknown	No information / Unknown	No information / Unknown	No information / Unknown	1) M/F	Physical		No	0) Youths (13-<25yo)	0) Negative
Physical Outreach	School	3) Vocational school	School	18	M	M		Yes									Yes		Negative	Non-Reactive	Unknown	Unknown	Unknown	6) Student			18-<22yo	15-<25yo	Yes	Yes	Yes	No	No	No	Yes				School	No information / Unknown	No information / Unknown	No information / Unknown	No information / Unknown	1) M/F	Physical		No	0) Youths (13-<25yo)	0) Negative
Physical Outreach	School	3) Vocational school	School	20	M	BI		Yes									Yes		Negative	Non-Reactive	Unknown	Unknown	Unknown	6) Student			18-<22yo	15-<25yo	Yes	Yes	Yes	No	No	No	Yes				School	No information / Unknown	No information / Unknown	No information / Unknown	No information / Unknown	0) MSM/TG/BI	Physical		No	0) Youths (13-<25yo)	0) Negative
Physical Outreach	School	3) Vocational school	School	16	M	M	Yes										Yes		Negative	Non-Reactive	Unknown	Unknown	Unknown	6) Student			15-<18yo	15-<25yo	Yes	Yes	Yes	No	No	No	Yes				School	No information / Unknown	No information / Unknown	No information / Unknown	No information / Unknown	1) M/F	Physical		No	0) Youths (13-<25yo)	0) Negative
Physical Outreach	School	3) Vocational school	School	16	M	M			Yes								Yes		Negative	Non-Reactive	Unknown	Unknown	Unknown	6) Student			15-<18yo	15-<25yo	Yes	Yes	Yes	No	No	No	Yes				School	No information / Unknown	No information / Unknown	No information / Unknown	No information / Unknown	1) M/F	Physical		No	0) Youths (13-<25yo)	0) Negative
Physical Outreach	School	3) Vocational school	School	18	F	F	Yes										Yes		Negative	Non-Reactive	Unknown	Unknown	Unknown	6) Student			18-<22yo	15-<25yo	Yes	Yes	Yes	No	No	No	Yes				School	No information / Unknown	No information / Unknown	No information / Unknown	No information / Unknown	1) M/F	Physical		No	0) Youths (13-<25yo)	0) Negative
Physical Outreach	School	3) Vocational school	School	19	F	F	Yes										Yes		Negative	Non-Reactive	Unknown	Unknown	Unknown	6) Student			18-<22yo	15-<25yo	Yes	Yes	Yes	No	No	No	Yes				School	No information / Unknown	No information / Unknown	No information / Unknown	No information / Unknown	1) M/F	Physical		No	0) Youths (13-<25yo)	0) Negative
Physical Outreach	School	3) Vocational school	School	18	F	F	Yes										Yes		Negative	Non-Reactive	Unknown	Unknown	Unknown	6) Student			18-<22yo	15-<25yo	Yes	Yes	Yes	No	No	No	Yes				School	No information / Unknown	No information / Unknown	No information / Unknown	No information / Unknown	1) M/F	Physical		No	0) Youths (13-<25yo)	0) Negative
Physical Outreach	School	2) High school	School	27.7	M	M	Yes										Yes		Negative	Non-Reactive	Unknown	Unknown	Unknown	99) Other				25-50yo	Yes	Yes	Yes	No	No	No	Yes				School	No information / Unknown	No information / Unknown	No information / Unknown	No information / Unknown	1) M/F	Physical		No	1) Adults (25+yo)	0) Negative
Physical Outreach	School	2) High school	School	15.9	M	M	Yes										Yes		Negative	Non-Reactive	Unknown	Unknown	Unknown	6) Student			15-<18yo	15-<25yo	Yes	Yes	Yes	No	No	No	Yes				School	No information / Unknown	No information / Unknown	No information / Unknown	No information / Unknown	1) M/F	Physical		No	0) Youths (13-<25yo)	0) Negative
Physical Outreach	School	2) High school	School	28.1	M	M	Yes										Yes		Negative	Non-Reactive	Unknown	Unknown	Unknown	99) Other				25-50yo	Yes	Yes	Yes	No	No	No	Yes				School	No information / Unknown	No information / Unknown	No information / Unknown	No information / Unknown	1) M/F	Physical		No	1) Adults (25+yo)	0) Negative
Physical Outreach	School	2) High school	School	15.9	M	M	Yes										Yes		Negative	Non-Reactive	Unknown	Unknown	Unknown	6) Student			15-<18yo	15-<25yo	Yes	Yes	Yes	No	No	No	Yes				School	No information / Unknown	No information / Unknown	No information / Unknown	No information / Unknown	1) M/F	Physical		No	0) Youths (13-<25yo)	0) Negative
Physical Outreach	School	2) High school	School	22.7	M	MSM	Yes									No	Yes		Negative	Non-Reactive	Unknown	Unknown	Unknown	99) Other			22-<25yo	15-<25yo	Yes	Yes	Yes	No	No	No	Yes				School	No information / Unknown	No information / Unknown	No information / Unknown	No information / Unknown	0) MSM/TG/BI	Physical		No	0) Youths (13-<25yo)	0) Negative
Physical Outreach	School	2) High school	School	17.8	M	MSM	Yes									No	Yes		Negative	Non-Reactive	Unknown	Unknown	Unknown	6) Student			15-<18yo	15-<25yo	Yes	Yes	Yes	No	No	No	Yes				School	No information / Unknown	No information / Unknown	No information / Unknown	No information / Unknown	0) MSM/TG/BI	Physical		No	0) Youths (13-<25yo)	0) Negative
Physical Outreach	School	2) High school	School	15	M	M	Yes										Yes		Negative	Non-Reactive	Unknown	Unknown	Unknown	6) Student			15-<18yo	15-<25yo	Yes	Yes	Yes	No	No	No	Yes				School	No information / Unknown	No information / Unknown	No information / Unknown	No information / Unknown	1) M/F	Physical		No	0) Youths (13-<25yo)	0) Negative
Physical Outreach	School	2) High school	School	13.9	M	M	Yes										Yes		Negative	Non-Reactive	Unknown	Unknown	Unknown	6) Student			<15yo	<15yo	Yes	Yes	Yes	No	No	No	Yes				School	No information / Unknown	No information / Unknown	No information / Unknown	No information / Unknown	1) M/F	Physical		No	0) Youths (13-<25yo)	0) Negative
Physical Outreach	School	2) High school	School	15.9	M	M	Yes										Yes		Negative	Non-Reactive	Unknown	Unknown	Unknown	6) Student			15-<18yo	15-<25yo	Yes	Yes	Yes	No	No	No	Yes				School	No information / Unknown	No information / Unknown	No information / Unknown	No information / Unknown	1) M/F	Physical		No	0) Youths (13-<25yo)	0) Negative
Physical Outreach	School	2) High school	School	27.2	M	MSM	Yes								Yes		Yes		Negative	Non-Reactive	Unknown	Unknown	Unknown	99) Other				25-50yo	Yes	Yes	Yes	No	No	No	Yes				School	No information / Unknown	No information / Unknown	No information / Unknown	No information / Unknown	0) MSM/TG/BI	Physical		No	1) Adults (25+yo)	0) Negative
Physical Outreach	School	2) High school	School	14.5	M	MSM	Yes										Yes		Negative	Non-Reactive	Unknown	Unknown	Unknown	6) Student			<15yo	<15yo	Yes	Yes	Yes	No	No	No	Yes				School	No information / Unknown	No information / Unknown	No information / Unknown	No information / Unknown	0) MSM/TG/BI	Physical		No	0) Youths (13-<25yo)	0) Negative
Physical Outreach	School	2) High school	School	16.1	M	TG	Yes									No	Yes		Negative	Non-Reactive	Unknown	Unknown	Unknown	6) Student			15-<18yo	15-<25yo	Yes	Yes	Yes	No	No	No	Yes				School	No information / Unknown	No information / Unknown	No information / Unknown	No information / Unknown	0) MSM/TG/BI	Physical		No	0) Youths (13-<25yo)	0) Negative
Physical Outreach	School	2) High school	School	15	M	M	Yes										Yes		Negative	Non-Reactive	Unknown	Unknown	Unknown	6) Student			15-<18yo	15-<25yo	Yes	Yes	Yes	No	No	No	Yes				School	No information / Unknown	No information / Unknown	No information / Unknown	No information / Unknown	1) M/F	Physical		No	0) Youths (13-<25yo)	0) Negative
Physical Outreach	School	2) High school	School	15.3	M	M	Yes										Yes		Negative	Non-Reactive	Unknown	Unknown	Unknown	6) Student			15-<18yo	15-<25yo	Yes	Yes	Yes	No	No	No	Yes				School	No information / Unknown	No information / Unknown	No information / Unknown	No information / Unknown	1) M/F	Physical		No	0) Youths (13-<25yo)	0) Negative
Physical Outreach	School	2) High school	School	17.6	M	MSM	Yes									No	Yes		Negative	Non-Reactive	Unknown	Unknown	Unknown	6) Student			15-<18yo	15-<25yo	Yes	Yes	Yes	No	No	No	Yes				School	No information / Unknown	No information / Unknown	No information / Unknown	No information / Unknown	0) MSM/TG/BI	Physical		No	0) Youths (13-<25yo)	0) Negative
Physical Outreach	School	2) High school	School	17.7	M	M	Yes										Yes		Negative	Non-Reactive	Unknown	Unknown	Unknown	6) Student			15-<18yo	15-<25yo	Yes	Yes	Yes	No	No	No	Yes				School	No information / Unknown	No information / Unknown	No information / Unknown	No information / Unknown	1) M/F	Physical		No	0) Youths (13-<25yo)	0) Negative
Physical Outreach	School	2) High school	School	17.9	M	MSM	Yes									No	Yes		Negative	Non-Reactive	Unknown	Unknown	Unknown	6) Student			15-<18yo	15-<25yo	Yes	Yes	Yes	No	No	No	Yes				School	No information / Unknown	No information / Unknown	No information / Unknown	No information / Unknown	0) MSM/TG/BI	Physical		No	0) Youths (13-<25yo)	0) Negative
Physical Outreach	School	2) High school	School	15.7	M	TG		Yes							Yes	Yes	Yes		Negative	Non-Reactive	Unknown	Unknown	Unknown	6) Student			15-<18yo	15-<25yo	Yes	Yes	Yes	No	No	No	Yes				School	No information / Unknown	No information / Unknown	No information / Unknown	No information / Unknown	0) MSM/TG/BI	Physical		No	0) Youths (13-<25yo)	0) Negative
Physical Outreach	School	2) High school	School	15.2	M	M		Yes									Yes		Negative	Non-Reactive	Unknown	Unknown	Unknown	6) Student			15-<18yo	15-<25yo	Yes	Yes	Yes	No	No	No	Yes				School	No information / Unknown	No information / Unknown	No information / Unknown	No information / Unknown	1) M/F	Physical		No	0) Youths (13-<25yo)	0) Negative
Physical Outreach	School	2) High school	School	29.3	M	M		Yes									Yes		Negative	Non-Reactive	Unknown	Unknown	Unknown	99) Other				25-50yo	Yes	Yes	Yes	No	No	No	Yes				School	No information / Unknown	No information / Unknown	No information / Unknown	No information / Unknown	1) M/F	Physical		No	1) Adults (25+yo)	0) Negative
Physical Outreach	School	2) High school	School	35.8	F	F	Yes										Yes		Negative	Non-Reactive	Unknown	Unknown	Unknown	99) Other				25-50yo	Yes	Yes	Yes	No	No	No	Yes				School	No information / Unknown	No information / Unknown	No information / Unknown	No information / Unknown	1) M/F	Physical		No	1) Adults (25+yo)	0) Negative
Physical Outreach	School	2) High school	School	15	M	M		Yes									Yes		Negative	Non-Reactive	Unknown	Unknown	Unknown	6) Student			15-<18yo	15-<25yo	Yes	Yes	Yes	No	No	No	Yes				School	No information / Unknown	No information / Unknown	No information / Unknown	No information / Unknown	1) M/F	Physical		No	0) Youths (13-<25yo)	0) Negative
Physical Outreach	School	2) High school	School	14.4	M	M		Yes									Yes		Negative	Non-Reactive	Unknown	Unknown	Unknown	6) Student			<15yo	<15yo	Yes	Yes	Yes	No	No	No	Yes				School	No information / Unknown	No information / Unknown	No information / Unknown	No information / Unknown	1) M/F	Physical		No	0) Youths (13-<25yo)	0) Negative
Physical Outreach	School	2) High school	School	31.5	F	F	Yes										Yes		Negative	Non-Reactive	Unknown	Unknown	Unknown	99) Other				25-50yo	Yes	Yes	Yes	No	No	No	Yes				School	No information / Unknown	No information / Unknown	No information / Unknown	No information / Unknown	1) M/F	Physical		No	1) Adults (25+yo)	0) Negative
Physical Outreach	School	2) High school	School	14.2	M	TG	Yes										Yes		Negative	Non-Reactive	Unknown	Unknown	Unknown	6) Student			<15yo	<15yo	Yes	Yes	Yes	No	No	No	Yes				School	No information / Unknown	No information / Unknown	No information / Unknown	No information / Unknown	0) MSM/TG/BI	Physical		No	0) Youths (13-<25yo)	0) Negative
Physical Outreach	School	2) High school	School	15	M	M	Yes										Yes		Negative	Non-Reactive	Unknown	Unknown	Unknown	6) Student			15-<18yo	15-<25yo	Yes	Yes	Yes	No	No	No	Yes				School	No information / Unknown	No information / Unknown	No information / Unknown	No information / Unknown	1) M/F	Physical		No	0) Youths (13-<25yo)	0) Negative
Physical Outreach	School	2) High school	School	17.5	M	TG	Yes									No	Yes		Negative	Non-Reactive	Unknown	Unknown	Unknown	6) Student			15-<18yo	15-<25yo	Yes	Yes	Yes	No	No	No	Yes				School	No information / Unknown	No information / Unknown	No information / Unknown	No information / Unknown	0) MSM/TG/BI	Physical		No	0) Youths (13-<25yo)	0) Negative
Physical Outreach	School	2) High school	School	16.5	M	MSM	Yes									No	Yes		Negative	Non-Reactive	Unknown	Unknown	Unknown	6) Student			15-<18yo	15-<25yo	Yes	Yes	Yes	No	No	No	Yes				School	No information / Unknown	No information / Unknown	No information / Unknown	No information / Unknown	0) MSM/TG/BI	Physical		No	0) Youths (13-<25yo)	0) Negative
Physical Outreach	School	2) High school	School	16.7	M	M	Yes										Yes		Negative	Non-Reactive	Unknown	Unknown	Unknown	6) Student			15-<18yo	15-<25yo	Yes	Yes	Yes	No	No	No	Yes				School	No information / Unknown	No information / Unknown	No information / Unknown	No information / Unknown	1) M/F	Physical		No	0) Youths (13-<25yo)	0) Negative
Physical Outreach	School	2) High school	School	22.6	M	TG	Yes									No	Yes		Negative	Non-Reactive	Unknown	Unknown	Unknown	6) Student			22-<25yo	15-<25yo	Yes	Yes	Yes	No	No	No	Yes				School	No information / Unknown	No information / Unknown	No information / Unknown	No information / Unknown	0) MSM/TG/BI	Physical		No	0) Youths (13-<25yo)	0) Negative
Physical Outreach	School	2) High school	School	17.6	M	MSM	Yes									No	Yes		Negative	Non-Reactive	Unknown	Unknown	Unknown	6) Student			15-<18yo	15-<25yo	Yes	Yes	Yes	No	No	No	Yes				School	No information / Unknown	No information / Unknown	No information / Unknown	No information / Unknown	0) MSM/TG/BI	Physical		No	0) Youths (13-<25yo)	0) Negative
Physical Outreach	School	2) High school	School	32.4	M	M	Yes										Yes		Negative	Non-Reactive	Unknown	Unknown	Unknown	99) Other				25-50yo	Yes	Yes	Yes	No	No	No	Yes				School	No information / Unknown	No information / Unknown	No information / Unknown	No information / Unknown	1) M/F	Physical		No	1) Adults (25+yo)	0) Negative
Physical Outreach	School	2) High school	School	25.8	M	M	Yes										Yes		Negative	Non-Reactive	Unknown	Unknown	Unknown	99) Other				25-50yo	Yes	Yes	Yes	No	No	No	Yes				School	No information / Unknown	No information / Unknown	No information / Unknown	No information / Unknown	1) M/F	Physical		No	1) Adults (25+yo)	0) Negative
Physical Outreach	School	2) High school	School	18	M	MSM	Yes									No	Yes		Negative	Non-Reactive	Unknown	Unknown	Unknown	6) Student			18-<22yo	15-<25yo	Yes	Yes	Yes	No	No	No	Yes				School	No information / Unknown	No information / Unknown	No information / Unknown	No information / Unknown	0) MSM/TG/BI	Physical		No	0) Youths (13-<25yo)	0) Negative
Physical Outreach	School	2) High school	School	14.9	M	MSM	Yes								Yes	No	Yes		Negative	Non-Reactive	Unknown	Unknown	Unknown	6) Student			<15yo	<15yo	Yes	Yes	Yes	No	No	No	Yes				School	No information / Unknown	No information / Unknown	No information / Unknown	No information / Unknown	0) MSM/TG/BI	Physical		No	0) Youths (13-<25yo)	0) Negative
Physical Outreach	School	2) High school	School	14.6	M	M	Yes										Yes		Negative	Non-Reactive	Unknown	Unknown	Unknown	6) Student			<15yo	<15yo	Yes	Yes	Yes	No	No	No	Yes				School	No information / Unknown	No information / Unknown	No information / Unknown	No information / Unknown	1) M/F	Physical		No	0) Youths (13-<25yo)	0) Negative
Physical Outreach	School	2) High school	School	15	M	M	Yes										Yes		Negative	Non-Reactive	Unknown	Unknown	Unknown	6) Student			15-<18yo	15-<25yo	Yes	Yes	Yes	No	No	No	Yes				School	No information / Unknown	No information / Unknown	No information / Unknown	No information / Unknown	1) M/F	Physical		No	0) Youths (13-<25yo)	0) Negative
Physical Outreach	School	2) High school	School	14.6	M	TG	Yes										Yes		Negative	Non-Reactive	Unknown	Unknown	Unknown	6) Student			<15yo	<15yo	Yes	Yes	Yes	No	No	No	Yes				School	No information / Unknown	No information / Unknown	No information / Unknown	No information / Unknown	0) MSM/TG/BI	Physical		No	0) Youths (13-<25yo)	0) Negative
Physical Outreach	School	2) High school	School	17.3	M	TG	Yes									No	Yes		Negative	Non-Reactive	Unknown	Unknown	Unknown	6) Student			15-<18yo	15-<25yo	Yes	Yes	Yes	No	No	No	Yes				School	No information / Unknown	No information / Unknown	No information / Unknown	No information / Unknown	0) MSM/TG/BI	Physical		No	0) Youths (13-<25yo)	0) Negative
Physical Outreach	School	2) High school	School	14.3	M	M	Yes										Yes		Negative	Non-Reactive	Unknown	Unknown	Unknown	6) Student			<15yo	<15yo	Yes	Yes	Yes	No	No	No	Yes				School	No information / Unknown	No information / Unknown	No information / Unknown	No information / Unknown	1) M/F	Physical		No	0) Youths (13-<25yo)	0) Negative
Physical Outreach	School	2) High school	School	15.6	M	TG	Yes									No	Yes		Negative	Non-Reactive	Unknown	Unknown	Unknown	6) Student			15-<18yo	15-<25yo	Yes	Yes	Yes	No	No	No	Yes				School	No information / Unknown	No information / Unknown	No information / Unknown	No information / Unknown	0) MSM/TG/BI	Physical		No	0) Youths (13-<25yo)	0) Negative
Physical Outreach	School	2) High school	School	15.6	M	M	Yes										Yes		Negative	Non-Reactive	Unknown	Unknown	Unknown	6) Student			15-<18yo	15-<25yo	Yes	Yes	Yes	No	No	No	Yes				School	No information / Unknown	No information / Unknown	No information / Unknown	No information / Unknown	1) M/F	Physical		No	0) Youths (13-<25yo)	0) Negative
Physical Outreach	School	2) High school	School	13.7	M	M	Yes										Yes		Negative	Non-Reactive	Unknown	Unknown	Unknown	6) Student			<15yo	<15yo	Yes	Yes	Yes	No	No	No	Yes				School	No information / Unknown	No information / Unknown	No information / Unknown	No information / Unknown	1) M/F	Physical		No	0) Youths (13-<25yo)	0) Negative
Physical Outreach	School	2) High school	School	13.6	M	M	Yes										Yes		Negative	Non-Reactive	Unknown	Unknown	Unknown	6) Student			<15yo	<15yo	Yes	Yes	Yes	No	No	No	Yes				School	No information / Unknown	No information / Unknown	No information / Unknown	No information / Unknown	1) M/F	Physical		No	0) Youths (13-<25yo)	0) Negative
Physical Outreach	School	2) High school	School	14.1	F	F	Yes										Yes		Negative	Non-Reactive	Unknown	Unknown	Unknown	6) Student			<15yo	<15yo	Yes	Yes	Yes	No	No	No	Yes				School	No information / Unknown	No information / Unknown	No information / Unknown	No information / Unknown	1) M/F	Physical		No	0) Youths (13-<25yo)	0) Negative
Physical Outreach	School	2) High school	School	14	F	F	Yes										Yes		Negative	Non-Reactive	Unknown	Unknown	Unknown	6) Student			<15yo	<15yo	Yes	Yes	Yes	No	No	No	Yes				School	No information / Unknown	No information / Unknown	No information / Unknown	No information / Unknown	1) M/F	Physical		No	0) Youths (13-<25yo)	0) Negative
Physical Outreach	School	2) High school	School	14.6	F	F	Yes										Yes		Negative	Non-Reactive	Unknown	Unknown	Unknown	6) Student			<15yo	<15yo	Yes	Yes	Yes	No	No	No	Yes				School	No information / Unknown	No information / Unknown	No information / Unknown	No information / Unknown	1) M/F	Physical		No	0) Youths (13-<25yo)	0) Negative
Physical Outreach	School	2) High school	School	14.2	F	F	Yes										Yes		Negative	Non-Reactive	Unknown	Unknown	Unknown	6) Student			<15yo	<15yo	Yes	Yes	Yes	No	No	No	Yes				School	No information / Unknown	No information / Unknown	No information / Unknown	No information / Unknown	1) M/F	Physical		No	0) Youths (13-<25yo)	0) Negative
Physical Outreach	School	2) High school	School	13.9	M	M				Yes				Yes			Yes		Negative	Non-Reactive	Unknown	Unknown	Unknown	6) Student			<15yo	<15yo	Yes	Yes	Yes	No	No	No	Yes				School	No information / Unknown	No information / Unknown	No information / Unknown	No information / Unknown	1) M/F	Physical		No	0) Youths (13-<25yo)	0) Negative
Physical Outreach	School	2) High school	School	14.1	F	F											Yes		Negative	Non-Reactive	Unknown	Unknown	Unknown	6) Student			<15yo	<15yo	Yes	Yes	Yes	No	No	No	Yes				School	No information / Unknown	No information / Unknown	No information / Unknown	No information / Unknown	1) M/F	Physical		No	0) Youths (13-<25yo)	0) Negative
Physical Outreach	School	2) High school	School	13.6	M	M											Yes		Negative	Non-Reactive	Unknown	Unknown	Unknown	6) Student			<15yo	<15yo	Yes	Yes	Yes	No	No	No	Yes				School	No information / Unknown	No information / Unknown	No information / Unknown	No information / Unknown	1) M/F	Physical		No	0) Youths (13-<25yo)	0) Negative
Physical Outreach	School	2) High school	School	18	M	M											Yes		Negative	Non-Reactive	Unknown	Unknown	Unknown	6) Student			18-<22yo	15-<25yo	Yes	Yes	Yes	No	No	No	Yes				School	No information / Unknown	No information / Unknown	No information / Unknown	No information / Unknown	1) M/F	Physical		No	0) Youths (13-<25yo)	0) Negative
Physical Outreach	School	2) High school	School	13	M	M											Yes		Negative	Non-Reactive	Unknown	Unknown	Unknown	6) Student			<15yo	<15yo	Yes	Yes	Yes	No	No	No	Yes				School	No information / Unknown	No information / Unknown	No information / Unknown	No information / Unknown	1) M/F	Physical		No	0) Youths (13-<25yo)	0) Negative
Physical Outreach	School	2) High school	School	14.3	F	F	Yes										Yes		Negative	Non-Reactive	Unknown	Unknown	Unknown	6) Student			<15yo	<15yo	Yes	Yes	Yes	No	No	No	Yes				School	No information / Unknown	No information / Unknown	No information / Unknown	No information / Unknown	1) M/F	Physical		No	0) Youths (13-<25yo)	0) Negative
Physical Outreach	School	2) High school	School	14	F	F	Yes										Yes		Negative	Non-Reactive	Unknown	Unknown	Unknown	6) Student			<15yo	<15yo	Yes	Yes	Yes	No	No	No	Yes				School	No information / Unknown	No information / Unknown	No information / Unknown	No information / Unknown	1) M/F	Physical		No	0) Youths (13-<25yo)	0) Negative
Physical Outreach	School	2) High school	School	13.8	F	F	Yes								Yes		Yes		Negative	Non-Reactive	Unknown	Unknown	Unknown	6) Student			<15yo	<15yo	Yes	Yes	Yes	No	No	No	Yes				School	No information / Unknown	No information / Unknown	No information / Unknown	No information / Unknown	1) M/F	Physical		No	0) Youths (13-<25yo)	0) Negative
Physical Outreach	School	2) High school	School	13.8	F	F	Yes										Yes		Negative	Non-Reactive	Unknown	Unknown	Unknown	6) Student			<15yo	<15yo	Yes	Yes	Yes	No	No	No	Yes				School	No information / Unknown	No information / Unknown	No information / Unknown	No information / Unknown	1) M/F	Physical		No	0) Youths (13-<25yo)	0) Negative
Physical Outreach	School	2) High school	School	14.5	M	M	Yes										Yes		Negative	Non-Reactive	Unknown	Unknown	Unknown	6) Student			<15yo	<15yo	Yes	Yes	Yes	No	No	No	Yes				School	No information / Unknown	No information / Unknown	No information / Unknown	No information / Unknown	1) M/F	Physical		No	0) Youths (13-<25yo)	0) Negative
Physical Outreach	School	2) High school	School	13.4	M	M	Yes										Yes		Negative	Non-Reactive	Unknown	Unknown	Unknown	6) Student			<15yo	<15yo	Yes	Yes	Yes	No	No	No	Yes				School	No information / Unknown	No information / Unknown	No information / Unknown	No information / Unknown	1) M/F	Physical		No	0) Youths (13-<25yo)	0) Negative
Physical Outreach	School	2) High school	School	14.4	F	F	Yes										Yes		Negative	Non-Reactive	Unknown	Unknown	Unknown	6) Student			<15yo	<15yo	Yes	Yes	Yes	No	No	No	Yes				School	No information / Unknown	No information / Unknown	No information / Unknown	No information / Unknown	1) M/F	Physical		No	0) Youths (13-<25yo)	0) Negative
Physical Outreach	School	2) High school	School	13.3	F	F	Yes										Yes		Negative	Non-Reactive	Unknown	Unknown	Unknown	6) Student			<15yo	<15yo	Yes	Yes	Yes	No	No	No	Yes				School	No information / Unknown	No information / Unknown	No information / Unknown	No information / Unknown	1) M/F	Physical		No	0) Youths (13-<25yo)	0) Negative
Physical Outreach	School	2) High school	School	13.8	F	F	Yes										Yes		Negative	Non-Reactive	Unknown	Unknown	Unknown	6) Student			<15yo	<15yo	Yes	Yes	Yes	No	No	No	Yes				School	No information / Unknown	No information / Unknown	No information / Unknown	No information / Unknown	1) M/F	Physical		No	0) Youths (13-<25yo)	0) Negative
Physical Outreach	School	2) High school	School	14	F	F	Yes										Yes		Negative	Non-Reactive	Unknown	Unknown	Unknown	6) Student			<15yo	<15yo	Yes	Yes	Yes	No	No	No	Yes				School	No information / Unknown	No information / Unknown	No information / Unknown	No information / Unknown	1) M/F	Physical		No	0) Youths (13-<25yo)	0) Negative
Physical Outreach	School	2) High school	School	14.9	F	F	Yes										Yes		Negative	Non-Reactive	Unknown	Unknown	Unknown	6) Student			<15yo	<15yo	Yes	Yes	Yes	No	No	No	Yes				School	No information / Unknown	No information / Unknown	No information / Unknown	No information / Unknown	1) M/F	Physical		No	0) Youths (13-<25yo)	0) Negative
Physical Outreach	School	2) High school	School	17.7	M	M	Yes										Yes		Negative	Non-Reactive	Unknown	Unknown	Unknown	6) Student			15-<18yo	15-<25yo	Yes	Yes	Yes	No	No	No	Yes				School	No information / Unknown	No information / Unknown	No information / Unknown	No information / Unknown	1) M/F	Physical		No	0) Youths (13-<25yo)	0) Negative
Physical Outreach	School	2) High school	School	13.7	M	M	Yes										Yes		Negative	Non-Reactive	Unknown	Unknown	Unknown	6) Student			<15yo	<15yo	Yes	Yes	Yes	No	No	No	Yes				School	No information / Unknown	No information / Unknown	No information / Unknown	No information / Unknown	1) M/F	Physical		No	0) Youths (13-<25yo)	0) Negative
Physical Outreach	School	2) High school	School	14	F	F	Yes										Yes		Negative	Non-Reactive	Unknown	Unknown	Unknown	6) Student			<15yo	<15yo	Yes	Yes	Yes	No	No	No	Yes				School	No information / Unknown	No information / Unknown	No information / Unknown	No information / Unknown	1) M/F	Physical		No	0) Youths (13-<25yo)	0) Negative
Physical Outreach	School	2) High school	School	14	F	F	Yes										Yes		Negative	Non-Reactive	Unknown	Unknown	Unknown	6) Student			<15yo	<15yo	Yes	Yes	Yes	No	No	No	Yes				School	No information / Unknown	No information / Unknown	No information / Unknown	No information / Unknown	1) M/F	Physical		No	0) Youths (13-<25yo)	0) Negative
Physical Outreach	School	2) High school	School	14	F	F	Yes										Yes		Negative	Non-Reactive	Unknown	Unknown	Unknown	6) Student			<15yo	<15yo	Yes	Yes	Yes	No	No	No	Yes				School	No information / Unknown	No information / Unknown	No information / Unknown	No information / Unknown	1) M/F	Physical		No	0) Youths (13-<25yo)	0) Negative
Physical Outreach	School	2) High school	School	14	F	F	Yes										Yes		Negative	Non-Reactive	Unknown	Unknown	Unknown	6) Student			<15yo	<15yo	Yes	Yes	Yes	No	No	No	Yes				School	No information / Unknown	No information / Unknown	No information / Unknown	No information / Unknown	1) M/F	Physical		No	0) Youths (13-<25yo)	0) Negative
Physical Outreach	School	2) High school	School	14	F	F	Yes										Yes		Negative	Non-Reactive	Unknown	Unknown	Unknown	6) Student			<15yo	<15yo	Yes	Yes	Yes	No	No	No	Yes				School	No information / Unknown	No information / Unknown	No information / Unknown	No information / Unknown	1) M/F	Physical		No	0) Youths (13-<25yo)	0) Negative
Physical Outreach	School	2) High school	School	14	F	F	Yes										Yes		Negative	Non-Reactive	Unknown	Unknown	Unknown	6) Student			<15yo	<15yo	Yes	Yes	Yes	No	No	No	Yes				School	No information / Unknown	No information / Unknown	No information / Unknown	No information / Unknown	1) M/F	Physical		No	0) Youths (13-<25yo)	0) Negative
Physical Outreach	School	2) High school	School	14	F	F	Yes										Yes		Negative	Non-Reactive	Unknown	Unknown	Unknown	6) Student			<15yo	<15yo	Yes	Yes	Yes	No	No	No	Yes				School	No information / Unknown	No information / Unknown	No information / Unknown	No information / Unknown	1) M/F	Physical		No	0) Youths (13-<25yo)	0) Negative
Physical Outreach	School	2) High school	School	15	M	M	Yes										Yes		Negative	Non-Reactive	Unknown	Unknown	Unknown	6) Student			15-<18yo	15-<25yo	Yes	Yes	Yes	No	No	No	Yes				School	No information / Unknown	No information / Unknown	No information / Unknown	No information / Unknown	1) M/F	Physical		No	0) Youths (13-<25yo)	0) Negative
Physical Outreach	School	2) High school	School	13	M	M	Yes										Yes		Negative	Non-Reactive	Unknown	Unknown	Unknown	6) Student			<15yo	<15yo	Yes	Yes	Yes	No	No	No	Yes				School	No information / Unknown	No information / Unknown	No information / Unknown	No information / Unknown	1) M/F	Physical		No	0) Youths (13-<25yo)	0) Negative
Physical Outreach	School	2) High school	School	13	M	M	Yes										Yes		Negative	Non-Reactive	Unknown	Unknown	Unknown	6) Student			<15yo	<15yo	Yes	Yes	Yes	No	No	No	Yes				School	No information / Unknown	No information / Unknown	No information / Unknown	No information / Unknown	1) M/F	Physical		No	0) Youths (13-<25yo)	0) Negative
Physical Outreach	School	2) High school	School	13	M	M	Yes										Yes		Negative	Non-Reactive	Unknown	Unknown	Unknown	6) Student			<15yo	<15yo	Yes	Yes	Yes	No	No	No	Yes				School	No information / Unknown	No information / Unknown	No information / Unknown	No information / Unknown	1) M/F	Physical		No	0) Youths (13-<25yo)	0) Negative
Physical Outreach	School	2) High school	School	14	F	F	Yes										Yes		Negative	Non-Reactive	Unknown	Unknown	Unknown	6) Student			<15yo	<15yo	Yes	Yes	Yes	No	No	No	Yes				School	No information / Unknown	No information / Unknown	No information / Unknown	No information / Unknown	1) M/F	Physical		No	0) Youths (13-<25yo)	0) Negative
Physical Outreach	School	2) High school	School	14	F	F	Yes										Yes		Negative	Non-Reactive	Unknown	Unknown	Unknown	6) Student			<15yo	<15yo	Yes	Yes	Yes	No	No	No	Yes				School	No information / Unknown	No information / Unknown	No information / Unknown	No information / Unknown	1) M/F	Physical		No	0) Youths (13-<25yo)	0) Negative
Physical Outreach	School	2) High school	School	14	F	F	Yes										Yes		Negative	Non-Reactive	Unknown	Unknown	Unknown	6) Student			<15yo	<15yo	Yes	Yes	Yes	No	No	No	Yes				School	No information / Unknown	No information / Unknown	No information / Unknown	No information / Unknown	1) M/F	Physical		No	0) Youths (13-<25yo)	0) Negative
Physical Outreach	School	2) High school	School	14	F	F	Yes										Yes		Negative	Non-Reactive	Unknown	Unknown	Unknown	6) Student			<15yo	<15yo	Yes	Yes	Yes	No	No	No	Yes				School	No information / Unknown	No information / Unknown	No information / Unknown	No information / Unknown	1) M/F	Physical		No	0) Youths (13-<25yo)	0) Negative
Physical Outreach	School	2) High school	School	15	M	M	Yes										Yes		Negative	Non-Reactive	Unknown	Unknown	Unknown	6) Student			15-<18yo	15-<25yo	Yes	Yes	Yes	No	No	No	Yes				School	No information / Unknown	No information / Unknown	No information / Unknown	No information / Unknown	1) M/F	Physical		No	0) Youths (13-<25yo)	0) Negative
Physical Outreach	School	2) High school	School	14	F	F	Yes										Yes		Negative	Non-Reactive	Unknown	Unknown	Unknown	6) Student			<15yo	<15yo	Yes	Yes	Yes	No	No	No	Yes				School	No information / Unknown	No information / Unknown	No information / Unknown	No information / Unknown	1) M/F	Physical		No	0) Youths (13-<25yo)	0) Negative
Physical Outreach	School	2) High school	School	13	M	M	Yes										Yes		Negative	Non-Reactive	Unknown	Unknown	Unknown	6) Student			<15yo	<15yo	Yes	Yes	Yes	No	No	No	Yes				School	No information / Unknown	No information / Unknown	No information / Unknown	No information / Unknown	1) M/F	Physical		No	0) Youths (13-<25yo)	0) Negative
Physical Outreach	School	2) High school	School	13	M	M	Yes										Yes		Negative	Non-Reactive	Unknown	Unknown	Unknown	6) Student			<15yo	<15yo	Yes	Yes	Yes	No	No	No	Yes				School	No information / Unknown	No information / Unknown	No information / Unknown	No information / Unknown	1) M/F	Physical		No	0) Youths (13-<25yo)	0) Negative
Physical Outreach	School	2) High school	School	13	M	M	Yes										Yes		Negative	Non-Reactive	Unknown	Unknown	Unknown	6) Student			<15yo	<15yo	Yes	Yes	Yes	No	No	No	Yes				School	No information / Unknown	No information / Unknown	No information / Unknown	No information / Unknown	1) M/F	Physical		No	0) Youths (13-<25yo)	0) Negative
Physical Outreach	School	2) High school	School	13.7	F	F	Yes										Yes		Negative	Non-Reactive	Unknown	Unknown	Unknown	6) Student			<15yo	<15yo	Yes	Yes	Yes	No	No	No	Yes				School	No information / Unknown	No information / Unknown	No information / Unknown	No information / Unknown	1) M/F	Physical		No	0) Youths (13-<25yo)	0) Negative
Physical Outreach	School	2) High school	School	14	F	F	Yes										Yes		Negative	Non-Reactive	Unknown	Unknown	Unknown	6) Student			<15yo	<15yo	Yes	Yes	Yes	No	No	No	Yes				School	No information / Unknown	No information / Unknown	No information / Unknown	No information / Unknown	1) M/F	Physical		No	0) Youths (13-<25yo)	0) Negative
Physical Outreach	School	2) High school	School	14	F	F	Yes										Yes		Negative	Non-Reactive	Unknown	Unknown	Unknown	6) Student			<15yo	<15yo	Yes	Yes	Yes	No	No	No	Yes				School	No information / Unknown	No information / Unknown	No information / Unknown	No information / Unknown	1) M/F	Physical		No	0) Youths (13-<25yo)	0) Negative
Physical Outreach	School	2) High school	School	14	M	M	Yes										Yes		Negative	Non-Reactive	Unknown	Unknown	Unknown	6) Student			<15yo	<15yo	Yes	Yes	Yes	No	No	No	Yes				School	No information / Unknown	No information / Unknown	No information / Unknown	No information / Unknown	1) M/F	Physical		No	0) Youths (13-<25yo)	0) Negative
Physical Outreach	School	2) High school	School	14	M	M	Yes										Yes		Negative	Non-Reactive	Unknown	Unknown	Unknown	6) Student			<15yo	<15yo	Yes	Yes	Yes	No	No	No	Yes				School	No information / Unknown	No information / Unknown	No information / Unknown	No information / Unknown	1) M/F	Physical		No	0) Youths (13-<25yo)	0) Negative
Physical Outreach	School	2) High school	School	13	M	M	Yes										Yes		Negative	Non-Reactive	Unknown	Unknown	Unknown	6) Student			<15yo	<15yo	Yes	Yes	Yes	No	No	No	Yes				School	No information / Unknown	No information / Unknown	No information / Unknown	No information / Unknown	1) M/F	Physical		No	0) Youths (13-<25yo)	0) Negative
Physical Outreach	School	2) High school	School	14.1	F	F	Yes										Yes		Negative	Non-Reactive	Unknown	Unknown	Unknown	6) Student			<15yo	<15yo	Yes	Yes	Yes	No	No	No	Yes				School	No information / Unknown	No information / Unknown	No information / Unknown	No information / Unknown	1) M/F	Physical		No	0) Youths (13-<25yo)	0) Negative
Physical Outreach	School	2) High school	School	14	F	F	Yes										Yes		Negative	Non-Reactive	Unknown	Unknown	Unknown	6) Student			<15yo	<15yo	Yes	Yes	Yes	No	No	No	Yes				School	No information / Unknown	No information / Unknown	No information / Unknown	No information / Unknown	1) M/F	Physical		No	0) Youths (13-<25yo)	0) Negative
Physical Outreach	School	2) High school	School	14	F	F	Yes										Yes		Negative	Non-Reactive	Unknown	Unknown	Unknown	6) Student			<15yo	<15yo	Yes	Yes	Yes	No	No	No	Yes				School	No information / Unknown	No information / Unknown	No information / Unknown	No information / Unknown	1) M/F	Physical		No	0) Youths (13-<25yo)	0) Negative
Physical Outreach	School	2) High school	School	14	F	F	Yes										Yes		Negative	Non-Reactive	Unknown	Unknown	Unknown	6) Student			<15yo	<15yo	Yes	Yes	Yes	No	No	No	Yes				School	No information / Unknown	No information / Unknown	No information / Unknown	No information / Unknown	1) M/F	Physical		No	0) Youths (13-<25yo)	0) Negative
Physical Outreach	School	2) High school	School	15	M	M	Yes										Yes		Negative	Non-Reactive	Unknown	Unknown	Unknown	6) Student			15-<18yo	15-<25yo	Yes	Yes	Yes	No	No	No	Yes				School	No information / Unknown	No information / Unknown	No information / Unknown	No information / Unknown	1) M/F	Physical		No	0) Youths (13-<25yo)	0) Negative
Physical Outreach	School	2) High school	School	13	M	M	Yes										Yes		Negative	Non-Reactive	Unknown	Unknown	Unknown	6) Student			<15yo	<15yo	Yes	Yes	Yes	No	No	No	Yes				School	No information / Unknown	No information / Unknown	No information / Unknown	No information / Unknown	1) M/F	Physical		No	0) Youths (13-<25yo)	0) Negative
Physical Outreach	School	2) High school	School	13.9	F	F	Yes										Yes		Negative	Non-Reactive	Unknown	Unknown	Unknown	6) Student			<15yo	<15yo	Yes	Yes	Yes	No	No	No	Yes				School	No information / Unknown	No information / Unknown	No information / Unknown	No information / Unknown	1) M/F	Physical		No	0) Youths (13-<25yo)	0) Negative
Physical Outreach	School	2) High school	School	14	F	F	Yes	Yes									Yes		Negative	Non-Reactive	Unknown	Unknown	Unknown	6) Student			<15yo	<15yo	Yes	Yes	Yes	No	No	No	Yes				School	No information / Unknown	No information / Unknown	No information / Unknown	No information / Unknown	1) M/F	Physical		No	0) Youths (13-<25yo)	0) Negative
Physical Outreach	School	2) High school	School	15	F	F	Yes										Yes		Negative	Non-Reactive	Unknown	Unknown	Unknown	6) Student			15-<18yo	15-<25yo	Yes	Yes	Yes	No	No	No	Yes				School	No information / Unknown	No information / Unknown	No information / Unknown	No information / Unknown	1) M/F	Physical		No	0) Youths (13-<25yo)	0) Negative
Physical Outreach	School	2) High school	School	15	M	M	Yes										Yes		Negative	Non-Reactive	Unknown	Unknown	Unknown	6) Student			15-<18yo	15-<25yo	Yes	Yes	Yes	No	No	No	Yes				School	No information / Unknown	No information / Unknown	No information / Unknown	No information / Unknown	1) M/F	Physical		No	0) Youths (13-<25yo)	0) Negative
Physical Outreach	School	2) High school	School	14	F	F	Yes										Yes		Negative	Non-Reactive	Unknown	Unknown	Unknown	6) Student			<15yo	<15yo	Yes	Yes	Yes	No	No	No	Yes				School	No information / Unknown	No information / Unknown	No information / Unknown	No information / Unknown	1) M/F	Physical		No	0) Youths (13-<25yo)	0) Negative
Physical Outreach	School	2) High school	School	14	M	M	Yes										Yes		Negative	Non-Reactive	Unknown	Unknown	Unknown	6) Student			<15yo	<15yo	Yes	Yes	Yes	No	No	No	Yes				School	No information / Unknown	No information / Unknown	No information / Unknown	No information / Unknown	1) M/F	Physical		No	0) Youths (13-<25yo)	0) Negative
Physical Outreach	School	2) High school	School	14	M	M	Yes										Yes		Negative	Non-Reactive	Unknown	Unknown	Unknown	6) Student			<15yo	<15yo	Yes	Yes	Yes	No	No	No	Yes				School	No information / Unknown	No information / Unknown	No information / Unknown	No information / Unknown	1) M/F	Physical		No	0) Youths (13-<25yo)	0) Negative
Physical Outreach	School	2) High school	School	57	F	F	Yes										Yes		Negative	Non-Reactive	Unknown	Unknown	Unknown	6) Student				>50yo	Yes	Yes	Yes	No	No	No	Yes				School	No information / Unknown	No information / Unknown	No information / Unknown	No information / Unknown	1) M/F	Physical		No	1) Adults (25+yo)	0) Negative
Physical Outreach	School	2) High school	School	44.9	F	F	Yes										Yes		Negative	Non-Reactive	Unknown	Unknown	Unknown	99) Other				25-50yo	Yes	Yes	Yes	No	No	No	Yes				School	No information / Unknown	No information / Unknown	No information / Unknown	No information / Unknown	1) M/F	Physical		No	1) Adults (25+yo)	0) Negative
Physical Outreach	School	2) High school	School	17.1	M	M	Yes										Yes		Negative	Non-Reactive	Unknown	Unknown	Unknown	6) Student			15-<18yo	15-<25yo	Yes	Yes	Yes	No	No	No	Yes				School	No information / Unknown	No information / Unknown	No information / Unknown	No information / Unknown	1) M/F	Physical		No	0) Youths (13-<25yo)	0) Negative
Physical Outreach	School	2) High school	School	15.3	M	M		Yes									Yes		Negative	Non-Reactive	Unknown	Unknown	Unknown	6) Student			15-<18yo	15-<25yo	Yes	Yes	Yes	No	No	No	Yes				School	No information / Unknown	No information / Unknown	No information / Unknown	No information / Unknown	1) M/F	Physical		No	0) Youths (13-<25yo)	0) Negative
Physical Outreach	School	2) High school	School	15.2	M	M	Yes										Yes		Negative	Non-Reactive	Unknown	Unknown	Unknown	6) Student			15-<18yo	15-<25yo	Yes	Yes	Yes	No	No	No	Yes				School	No information / Unknown	No information / Unknown	No information / Unknown	No information / Unknown	1) M/F	Physical		No	0) Youths (13-<25yo)	0) Negative
Physical Outreach	School	2) High school	School	17.4	M	M	Yes										Yes		Negative	Non-Reactive	Unknown	Unknown	Unknown	6) Student			15-<18yo	15-<25yo	Yes	Yes	Yes	No	No	No	Yes				School	No information / Unknown	No information / Unknown	No information / Unknown	No information / Unknown	1) M/F	Physical		No	0) Youths (13-<25yo)	0) Negative
Physical Outreach	School	2) High school	School	33.2	F	F	Yes								Yes		Yes		Negative	Non-Reactive	Unknown	Unknown	Unknown	99) Other				25-50yo	Yes	Yes	Yes	No	No	No	Yes				School	No information / Unknown	No information / Unknown	No information / Unknown	No information / Unknown	1) M/F	Physical		No	1) Adults (25+yo)	0) Negative
Physical Outreach	School	2) High school	School	24.8	F	F	Yes								Yes		Yes		Negative	Non-Reactive	Unknown	Unknown	Unknown	99) Other			22-<25yo	15-<25yo	Yes	Yes	Yes	No	No	No	Yes				School	No information / Unknown	No information / Unknown	No information / Unknown	No information / Unknown	1) M/F	Physical		No	0) Youths (13-<25yo)	0) Negative
Physical Outreach	School	2) High school	School	14.2	M	MSM	Yes										Yes		Negative	Non-Reactive	Unknown	Unknown	Unknown	6) Student			<15yo	<15yo	Yes	Yes	Yes	No	No	No	Yes				School	No information / Unknown	No information / Unknown	No information / Unknown	No information / Unknown	0) MSM/TG/BI	Physical		No	0) Youths (13-<25yo)	0) Negative
Physical Outreach	School	2) High school	School	39.4	F	F	Yes										Yes		Negative	Non-Reactive	Unknown	Unknown	Unknown	99) Other				25-50yo	Yes	Yes	Yes	No	No	No	Yes				School	No information / Unknown	No information / Unknown	No information / Unknown	No information / Unknown	1) M/F	Physical		No	1) Adults (25+yo)	0) Negative
Physical Outreach	School	2) High school	School	17.3	M	M		Yes									Yes		Negative	Non-Reactive	Unknown	Unknown	Unknown	6) Student			15-<18yo	15-<25yo	Yes	Yes	Yes	No	No	No	Yes				School	No information / Unknown	No information / Unknown	No information / Unknown	No information / Unknown	1) M/F	Physical		No	0) Youths (13-<25yo)	0) Negative
Physical Outreach	School	2) High school	School	19.5	M	M		Yes									Yes		Negative	Non-Reactive	Unknown	Unknown	Unknown	6) Student			18-<22yo	15-<25yo	Yes	Yes	Yes	No	No	No	Yes				School	No information / Unknown	No information / Unknown	No information / Unknown	No information / Unknown	1) M/F	Physical		No	0) Youths (13-<25yo)	0) Negative
Physical Outreach	School	2) High school	School	15.6	M	M	Yes										Yes		Negative	Non-Reactive	Unknown	Unknown	Unknown	6) Student			15-<18yo	15-<25yo	Yes	Yes	Yes	No	No	No	Yes				School	No information / Unknown	No information / Unknown	No information / Unknown	No information / Unknown	1) M/F	Physical		No	0) Youths (13-<25yo)	0) Negative
Physical Outreach	School	2) High school	School	35.7	F	F	Yes										Yes		Negative	Non-Reactive	Unknown	Unknown	Unknown	99) Other				25-50yo	Yes	Yes	Yes	No	No	No	Yes				School	No information / Unknown	No information / Unknown	No information / Unknown	No information / Unknown	1) M/F	Physical		No	1) Adults (25+yo)	0) Negative
Physical Outreach	School	2) High school	School	27	M	MSM		Yes									Yes		Negative	Non-Reactive	Unknown	Unknown	Unknown	99) Other				25-50yo	Yes	Yes	Yes	No	No	No	Yes				School	No information / Unknown	No information / Unknown	No information / Unknown	No information / Unknown	0) MSM/TG/BI	Physical		No	1) Adults (25+yo)	0) Negative
Physical Outreach	School	2) High school	School	13	F	F	Yes										Yes		Negative	Non-Reactive	Unknown	Unknown	Unknown	6) Student			<15yo	<15yo	Yes	Yes	Yes	No	No	No	Yes				School	No information / Unknown	No information / Unknown	No information / Unknown	No information / Unknown	1) M/F	Physical		No	0) Youths (13-<25yo)	0) Negative
Physical Outreach	School	2) High school	School	14	F	F	Yes										Yes		Negative	Non-Reactive	Unknown	Unknown	Unknown	6) Student			<15yo	<15yo	Yes	Yes	Yes	No	No	No	Yes				School	No information / Unknown	No information / Unknown	No information / Unknown	No information / Unknown	1) M/F	Physical		No	0) Youths (13-<25yo)	0) Negative
Physical Outreach	School	2) High school	School	13	F	F	Yes										Yes		Negative	Non-Reactive	Unknown	Unknown	Unknown	6) Student			<15yo	<15yo	Yes	Yes	Yes	No	No	No	Yes				School	No information / Unknown	No information / Unknown	No information / Unknown	No information / Unknown	1) M/F	Physical		No	0) Youths (13-<25yo)	0) Negative
Physical Outreach	School	2) High school	School	14	M	M	Yes										Yes		Negative	Non-Reactive	Unknown	Unknown	Unknown	6) Student			<15yo	<15yo	Yes	Yes	Yes	No	No	No	Yes				School	No information / Unknown	No information / Unknown	No information / Unknown	No information / Unknown	1) M/F	Physical		No	0) Youths (13-<25yo)	0) Negative
Physical Outreach	School	2) High school	School	14	F	F	Yes										Yes		Negative	Non-Reactive	Unknown	Unknown	Unknown	6) Student			<15yo	<15yo	Yes	Yes	Yes	No	No	No	Yes				School	No information / Unknown	No information / Unknown	No information / Unknown	No information / Unknown	1) M/F	Physical		No	0) Youths (13-<25yo)	0) Negative
Physical Outreach	School	2) High school	School	13	F	F	Yes										Yes		Negative	Non-Reactive	Unknown	Unknown	Unknown	6) Student			<15yo	<15yo	Yes	Yes	Yes	No	No	No	Yes				School	No information / Unknown	No information / Unknown	No information / Unknown	No information / Unknown	1) M/F	Physical		No	0) Youths (13-<25yo)	0) Negative
Physical Outreach	School	2) High school	School	13	M	M	Yes										Yes		Negative	Non-Reactive	Unknown	Unknown	Unknown	6) Student			<15yo	<15yo	Yes	Yes	Yes	No	No	No	Yes				School	No information / Unknown	No information / Unknown	No information / Unknown	No information / Unknown	1) M/F	Physical		No	0) Youths (13-<25yo)	0) Negative
Physical Outreach	School	2) High school	School	13	F	F	Yes										Yes		Negative	Non-Reactive	Unknown	Unknown	Unknown	6) Student			<15yo	<15yo	Yes	Yes	Yes	No	No	No	Yes				School	No information / Unknown	No information / Unknown	No information / Unknown	No information / Unknown	1) M/F	Physical		No	0) Youths (13-<25yo)	0) Negative
Physical Outreach	School	2) High school	School	14	F	F	Yes										Yes		Negative	Non-Reactive	Unknown	Unknown	Unknown	6) Student			<15yo	<15yo	Yes	Yes	Yes	No	No	No	Yes				School	No information / Unknown	No information / Unknown	No information / Unknown	No information / Unknown	1) M/F	Physical		No	0) Youths (13-<25yo)	0) Negative
Physical Outreach	School	2) High school	School	13	F	F	Yes										Yes		Negative	Non-Reactive	Unknown	Unknown	Unknown	6) Student			<15yo	<15yo	Yes	Yes	Yes	No	No	No	Yes				School	No information / Unknown	No information / Unknown	No information / Unknown	No information / Unknown	1) M/F	Physical		No	0) Youths (13-<25yo)	0) Negative
Physical Outreach	School	2) High school	School	13	F	F	Yes										Yes		Negative	Non-Reactive	Unknown	Unknown	Unknown	6) Student			<15yo	<15yo	Yes	Yes	Yes	No	No	No	Yes				School	No information / Unknown	No information / Unknown	No information / Unknown	No information / Unknown	1) M/F	Physical		No	0) Youths (13-<25yo)	0) Negative
Physical Outreach	School	2) High school	School	14	F	F	Yes										Yes		Negative	Non-Reactive	Unknown	Unknown	Unknown	6) Student			<15yo	<15yo	Yes	Yes	Yes	No	No	No	Yes				School	No information / Unknown	No information / Unknown	No information / Unknown	No information / Unknown	1) M/F	Physical		No	0) Youths (13-<25yo)	0) Negative
Physical Outreach	School	2) High school	School	14	F	F	Yes										Yes		Negative	Non-Reactive	Unknown	Unknown	Unknown	6) Student			<15yo	<15yo	Yes	Yes	Yes	No	No	No	Yes				School	No information / Unknown	No information / Unknown	No information / Unknown	No information / Unknown	1) M/F	Physical		No	0) Youths (13-<25yo)	0) Negative
Physical Outreach	School	2) High school	School	14	F	F	Yes										Yes		Negative	Non-Reactive	Unknown	Unknown	Unknown	6) Student			<15yo	<15yo	Yes	Yes	Yes	No	No	No	Yes				School	No information / Unknown	No information / Unknown	No information / Unknown	No information / Unknown	1) M/F	Physical		No	0) Youths (13-<25yo)	0) Negative
Physical Outreach	School	2) High school	School	13	M	M	Yes										Yes		Negative	Non-Reactive	Unknown	Unknown	Unknown	6) Student			<15yo	<15yo	Yes	Yes	Yes	No	No	No	Yes				School	No information / Unknown	No information / Unknown	No information / Unknown	No information / Unknown	1) M/F	Physical		No	0) Youths (13-<25yo)	0) Negative
Physical Outreach	School	2) High school	School	14	M	MSM	Yes										Yes		Negative	Non-Reactive	Unknown	Unknown	Unknown	6) Student			<15yo	<15yo	Yes	Yes	Yes	No	No	No	Yes				School	No information / Unknown	No information / Unknown	No information / Unknown	No information / Unknown	0) MSM/TG/BI	Physical		No	0) Youths (13-<25yo)	0) Negative
Physical Outreach	School	2) High school	School	13	F	F	Yes										Yes		Negative	Non-Reactive	Unknown	Unknown	Unknown	6) Student			<15yo	<15yo	Yes	Yes	Yes	No	No	No	Yes				School	No information / Unknown	No information / Unknown	No information / Unknown	No information / Unknown	1) M/F	Physical		No	0) Youths (13-<25yo)	0) Negative
Physical Outreach	School	2) High school	School	13	M	M	Yes										Yes		Negative	Non-Reactive	Unknown	Unknown	Unknown	6) Student			<15yo	<15yo	Yes	Yes	Yes	No	No	No	Yes				School	No information / Unknown	No information / Unknown	No information / Unknown	No information / Unknown	1) M/F	Physical		No	0) Youths (13-<25yo)	0) Negative
Physical Outreach	School	2) High school	School	14	M	M	Yes										Yes		Negative	Non-Reactive	Unknown	Unknown	Unknown	6) Student			<15yo	<15yo	Yes	Yes	Yes	No	No	No	Yes				School	No information / Unknown	No information / Unknown	No information / Unknown	No information / Unknown	1) M/F	Physical		No	0) Youths (13-<25yo)	0) Negative
Physical Outreach	School	2) High school	School	13	M	M	Yes										Yes		Negative	Non-Reactive	Unknown	Unknown	Unknown	6) Student			<15yo	<15yo	Yes	Yes	Yes	No	No	No	Yes				School	No information / Unknown	No information / Unknown	No information / Unknown	No information / Unknown	1) M/F	Physical		No	0) Youths (13-<25yo)	0) Negative
Physical Outreach	School	2) High school	School	14	M	M	Yes										Yes		Negative	Non-Reactive	Unknown	Unknown	Unknown	6) Student			<15yo	<15yo	Yes	Yes	Yes	No	No	No	Yes				School	No information / Unknown	No information / Unknown	No information / Unknown	No information / Unknown	1) M/F	Physical		No	0) Youths (13-<25yo)	0) Negative
Physical Outreach	School	2) High school	School	13	F	F	Yes										Yes		Negative	Non-Reactive	Unknown	Unknown	Unknown	6) Student			<15yo	<15yo	Yes	Yes	Yes	No	No	No	Yes				School	No information / Unknown	No information / Unknown	No information / Unknown	No information / Unknown	1) M/F	Physical		No	0) Youths (13-<25yo)	0) Negative
Physical Outreach	School	2) High school	School	13.8	F	F	Yes										Yes		Negative	Non-Reactive	Unknown	Unknown	Unknown	6) Student			<15yo	<15yo	Yes	Yes	Yes	No	No	No	Yes				School	No information / Unknown	No information / Unknown	No information / Unknown	No information / Unknown	1) M/F	Physical		No	0) Youths (13-<25yo)	0) Negative
Physical Outreach	School	2) High school	School	13.1	F	F	Yes										Yes		Negative	Non-Reactive	Unknown	Unknown	Unknown	6) Student			<15yo	<15yo	Yes	Yes	Yes	No	No	No	Yes				School	No information / Unknown	No information / Unknown	No information / Unknown	No information / Unknown	1) M/F	Physical		No	0) Youths (13-<25yo)	0) Negative
Physical Outreach	School	2) High school	School	15.7	M	M	Yes										Yes		Negative	Non-Reactive	Unknown	Unknown	Unknown	6) Student			15-<18yo	15-<25yo	Yes	Yes	Yes	No	No	No	Yes				School	No information / Unknown	No information / Unknown	No information / Unknown	No information / Unknown	1) M/F	Physical		No	0) Youths (13-<25yo)	0) Negative
Physical Outreach	School	2) High school	School	13.5	M	M	Yes										Yes		Negative	Non-Reactive	Unknown	Unknown	Unknown	6) Student			<15yo	<15yo	Yes	Yes	Yes	No	No	No	Yes				School	No information / Unknown	No information / Unknown	No information / Unknown	No information / Unknown	1) M/F	Physical		No	0) Youths (13-<25yo)	0) Negative
Physical Outreach	School	2) High school	School	14.1	M	M	Yes										Yes		Negative	Non-Reactive	Unknown	Unknown	Unknown	6) Student			<15yo	<15yo	Yes	Yes	Yes	No	No	No	Yes				School	No information / Unknown	No information / Unknown	No information / Unknown	No information / Unknown	1) M/F	Physical		No	0) Youths (13-<25yo)	0) Negative
Physical Outreach	School	2) High school	School	15.5	F	F	Yes										Yes		Negative	Non-Reactive	Unknown	Unknown	Unknown	6) Student			15-<18yo	15-<25yo	Yes	Yes	Yes	No	No	No	Yes				School	No information / Unknown	No information / Unknown	No information / Unknown	No information / Unknown	1) M/F	Physical		No	0) Youths (13-<25yo)	0) Negative
Physical Outreach	School	2) High school	School	13.2	M	M	Yes										Yes		Negative	Non-Reactive	Unknown	Unknown	Unknown	6) Student			<15yo	<15yo	Yes	Yes	Yes	No	No	No	Yes				School	No information / Unknown	No information / Unknown	No information / Unknown	No information / Unknown	1) M/F	Physical		No	0) Youths (13-<25yo)	0) Negative
Physical Outreach	School	2) High school	School	14.9	M	M	Yes										Yes		Negative	Non-Reactive	Unknown	Unknown	Unknown	6) Student			<15yo	<15yo	Yes	Yes	Yes	No	No	No	Yes				School	No information / Unknown	No information / Unknown	No information / Unknown	No information / Unknown	1) M/F	Physical		No	0) Youths (13-<25yo)	0) Negative
Physical Outreach	School	2) High school	School	14	F	F	Yes										Yes		Negative	Non-Reactive	Unknown	Unknown	Unknown	6) Student			<15yo	<15yo	Yes	Yes	Yes	No	No	No	Yes				School	No information / Unknown	No information / Unknown	No information / Unknown	No information / Unknown	1) M/F	Physical		No	0) Youths (13-<25yo)	0) Negative
Physical Outreach	School	2) High school	School	13.6	M	M	Yes										Yes		Negative	Non-Reactive	Unknown	Unknown	Unknown	6) Student			<15yo	<15yo	Yes	Yes	Yes	No	No	No	Yes				School	No information / Unknown	No information / Unknown	No information / Unknown	No information / Unknown	1) M/F	Physical		No	0) Youths (13-<25yo)	0) Negative
Physical Outreach	School	2) High school	School	31	F	F	Yes								Yes		Yes		Positive	Non-Reactive	Unknown	Unknown	Unknown	3) Factory/company employee				25-50yo	Yes	Yes	Yes	Yes	No	No	Yes				School	No information / Unknown	No information / Unknown	No information / Unknown	No information / Unknown	1) M/F	Physical		No	1) Adults (25+yo)	1) Positive
Physical Outreach	School	2) High school	School	13.6	F	F	Yes										Yes		Negative	Non-Reactive	Unknown	Unknown	Unknown	6) Student			<15yo	<15yo	Yes	Yes	Yes	No	No	No	Yes				School	No information / Unknown	No information / Unknown	No information / Unknown	No information / Unknown	1) M/F	Physical		No	0) Youths (13-<25yo)	0) Negative
Physical Outreach	School	2) High school	School	13.2	M	M	Yes										Yes		Negative	Non-Reactive	Unknown	Unknown	Unknown	6) Student			<15yo	<15yo	Yes	Yes	Yes	No	No	No	Yes				School	No information / Unknown	No information / Unknown	No information / Unknown	No information / Unknown	1) M/F	Physical		No	0) Youths (13-<25yo)	0) Negative
Physical Outreach	School	2) High school	School	13.6	M	M	Yes										Yes		Negative	Non-Reactive	Unknown	Unknown	Unknown	6) Student			<15yo	<15yo	Yes	Yes	Yes	No	No	No	Yes				School	No information / Unknown	No information / Unknown	No information / Unknown	No information / Unknown	1) M/F	Physical		No	0) Youths (13-<25yo)	0) Negative
Physical Outreach	School	2) High school	School	13.8	F	F	Yes										Yes		Negative	Non-Reactive	Unknown	Unknown	Unknown	6) Student			<15yo	<15yo	Yes	Yes	Yes	No	No	No	Yes				School	No information / Unknown	No information / Unknown	No information / Unknown	No information / Unknown	1) M/F	Physical		No	0) Youths (13-<25yo)	0) Negative
Physical Outreach	School	2) High school	School	13.7	F	F	Yes										Yes		Negative	Non-Reactive	Unknown	Unknown	Unknown	6) Student			<15yo	<15yo	Yes	Yes	Yes	No	No	No	Yes				School	No information / Unknown	No information / Unknown	No information / Unknown	No information / Unknown	1) M/F	Physical		No	0) Youths (13-<25yo)	0) Negative
Physical Outreach	School	2) High school	School	13.1	F	F	Yes										Yes		Negative	Non-Reactive	Unknown	Unknown	Unknown	6) Student			<15yo	<15yo	Yes	Yes	Yes	No	No	No	Yes				School	No information / Unknown	No information / Unknown	No information / Unknown	No information / Unknown	1) M/F	Physical		No	0) Youths (13-<25yo)	0) Negative
Physical Outreach	School	2) High school	School	13.6	M	M	Yes										Yes		Negative	Non-Reactive	Unknown	Unknown	Unknown	6) Student			<15yo	<15yo	Yes	Yes	Yes	No	No	No	Yes				School	No information / Unknown	No information / Unknown	No information / Unknown	No information / Unknown	1) M/F	Physical		No	0) Youths (13-<25yo)	0) Negative
Physical Outreach	School	2) High school	School	13.9	M	M	Yes										Yes		Negative	Non-Reactive	Unknown	Unknown	Unknown	6) Student			<15yo	<15yo	Yes	Yes	Yes	No	No	No	Yes				School	No information / Unknown	No information / Unknown	No information / Unknown	No information / Unknown	1) M/F	Physical		No	0) Youths (13-<25yo)	0) Negative
Physical Outreach	School	2) High school	School	14	F	F	Yes										Yes		Negative	Non-Reactive	Unknown	Unknown	Unknown	6) Student			<15yo	<15yo	Yes	Yes	Yes	No	No	No	Yes				School	No information / Unknown	No information / Unknown	No information / Unknown	No information / Unknown	1) M/F	Physical		No	0) Youths (13-<25yo)	0) Negative
Physical Outreach	School	2) High school	School	13.7	F	F	Yes										Yes		Negative	Non-Reactive	Unknown	Unknown	Unknown	6) Student			<15yo	<15yo	Yes	Yes	Yes	No	No	No	Yes				School	No information / Unknown	No information / Unknown	No information / Unknown	No information / Unknown	1) M/F	Physical		No	0) Youths (13-<25yo)	0) Negative
Physical Outreach	School	2) High school	School	15.6	M	M	Yes										Yes		Negative	Non-Reactive	Unknown	Unknown	Unknown	6) Student			15-<18yo	15-<25yo	Yes	Yes	Yes	No	No	No	Yes				School	No information / Unknown	No information / Unknown	No information / Unknown	No information / Unknown	1) M/F	Physical		No	0) Youths (13-<25yo)	0) Negative
Physical Outreach	School	2) High school	School	13.5	M	M	Yes										Yes		Negative	Non-Reactive	Unknown	Unknown	Unknown	6) Student			<15yo	<15yo	Yes	Yes	Yes	No	No	No	Yes				School	No information / Unknown	No information / Unknown	No information / Unknown	No information / Unknown	1) M/F	Physical		No	0) Youths (13-<25yo)	0) Negative
Physical Outreach	School	2) High school	School	13.9	F	F	Yes										Yes		Negative	Non-Reactive	Unknown	Unknown	Unknown	6) Student			<15yo	<15yo	Yes	Yes	Yes	No	No	No	Yes				School	No information / Unknown	No information / Unknown	No information / Unknown	No information / Unknown	1) M/F	Physical		No	0) Youths (13-<25yo)	0) Negative
Physical Outreach	School	2) High school	School	13.6	M	M	Yes										Yes		Negative	Non-Reactive	Unknown	Unknown	Unknown	6) Student			<15yo	<15yo	Yes	Yes	Yes	No	No	No	Yes				School	No information / Unknown	No information / Unknown	No information / Unknown	No information / Unknown	1) M/F	Physical		No	0) Youths (13-<25yo)	0) Negative
Physical Outreach	School	2) High school	School	14.4	F	F	Yes										Yes		Negative	Non-Reactive	Unknown	Unknown	Unknown	6) Student			<15yo	<15yo	Yes	Yes	Yes	No	No	No	Yes				School	No information / Unknown	No information / Unknown	No information / Unknown	No information / Unknown	1) M/F	Physical		No	0) Youths (13-<25yo)	0) Negative
Physical Outreach	School	2) High school	School	15	F	F	Yes										Yes		Negative	Non-Reactive	Unknown	Unknown	Unknown	6) Student			15-<18yo	15-<25yo	Yes	Yes	Yes	No	No	No	Yes				School	No information / Unknown	No information / Unknown	No information / Unknown	No information / Unknown	1) M/F	Physical		No	0) Youths (13-<25yo)	0) Negative
Physical Outreach	School	2) High school	School	15	M	M	Yes										Yes		Negative	Non-Reactive	Unknown	Unknown	Unknown	6) Student			15-<18yo	15-<25yo	Yes	Yes	Yes	No	No	No	Yes				School	No information / Unknown	No information / Unknown	No information / Unknown	No information / Unknown	1) M/F	Physical		No	0) Youths (13-<25yo)	0) Negative
Physical Outreach	School	2) High school	School	14.4	M	M	Yes										Yes		Negative	Non-Reactive	Unknown	Unknown	Unknown	6) Student			<15yo	<15yo	Yes	Yes	Yes	No	No	No	Yes				School	No information / Unknown	No information / Unknown	No information / Unknown	No information / Unknown	1) M/F	Physical		No	0) Youths (13-<25yo)	0) Negative
Physical Outreach	School	2) High school	School	14	M	M	Yes										Yes		Negative	Non-Reactive	Unknown	Unknown	Unknown	6) Student			<15yo	<15yo	Yes	Yes	Yes	No	No	No	Yes				School	No information / Unknown	No information / Unknown	No information / Unknown	No information / Unknown	1) M/F	Physical		No	0) Youths (13-<25yo)	0) Negative
Physical Outreach	School	2) High school	School	13.2	M	M	Yes										Yes		Negative	Non-Reactive	Unknown	Unknown	Unknown	6) Student			<15yo	<15yo	Yes	Yes	Yes	No	No	No	Yes				School	No information / Unknown	No information / Unknown	No information / Unknown	No information / Unknown	1) M/F	Physical		No	0) Youths (13-<25yo)	0) Negative
Physical Outreach	School	2) High school	School	13.2	M	M	Yes										Yes		Negative	Non-Reactive	Unknown	Unknown	Unknown	6) Student			<15yo	<15yo	Yes	Yes	Yes	No	No	No	Yes				School	No information / Unknown	No information / Unknown	No information / Unknown	No information / Unknown	1) M/F	Physical		No	0) Youths (13-<25yo)	0) Negative
Physical Outreach	School	2) High school	School	13.9	M	M	Yes										Yes		Negative	Non-Reactive	Unknown	Unknown	Unknown	6) Student			<15yo	<15yo	Yes	Yes	Yes	No	No	No	Yes				School	No information / Unknown	No information / Unknown	No information / Unknown	No information / Unknown	1) M/F	Physical		No	0) Youths (13-<25yo)	0) Negative
Physical Outreach	School	2) High school	School	13.2	F	L	Yes										Yes		Negative	Non-Reactive	Unknown	Unknown	Unknown	6) Student			<15yo	<15yo	Yes	Yes	Yes	No	No	No	Yes				School	No information / Unknown	No information / Unknown	No information / Unknown	No information / Unknown		Physical		No	0) Youths (13-<25yo)	0) Negative
Physical Outreach	School	2) High school	School	14.5	M	M		Yes									Yes		Negative	Non-Reactive	Unknown	Unknown	Unknown	6) Student			<15yo	<15yo	Yes	Yes	Yes	No	No	No	Yes				School	No information / Unknown	No information / Unknown	No information / Unknown	No information / Unknown	1) M/F	Physical		No	0) Youths (13-<25yo)	0) Negative
Physical Outreach	School	2) High school	School	14.3	F	F	Yes										Yes		Negative	Non-Reactive	Unknown	Unknown	Unknown	6) Student			<15yo	<15yo	Yes	Yes	Yes	No	No	No	Yes				School	No information / Unknown	No information / Unknown	No information / Unknown	No information / Unknown	1) M/F	Physical		No	0) Youths (13-<25yo)	0) Negative
Physical Outreach	School	2) High school	School	17.1	F	F	Yes										Yes		Negative	Non-Reactive	Unknown	Unknown	Unknown	6) Student			15-<18yo	15-<25yo	Yes	Yes	Yes	No	No	No	Yes				School	No information / Unknown	No information / Unknown	No information / Unknown	No information / Unknown	1) M/F	Physical		No	0) Youths (13-<25yo)	0) Negative
Physical Outreach	School	2) High school	School	14.5	F	F	Yes										Yes		Negative	Non-Reactive	Unknown	Unknown	Unknown	6) Student			<15yo	<15yo	Yes	Yes	Yes	No	No	No	Yes				School	No information / Unknown	No information / Unknown	No information / Unknown	No information / Unknown	1) M/F	Physical		No	0) Youths (13-<25yo)	0) Negative
Physical Outreach	School	2) High school	School	14.6	F	F	Yes										Yes		Negative	Non-Reactive	Unknown	Unknown	Unknown	6) Student			<15yo	<15yo	Yes	Yes	Yes	No	No	No	Yes				School	No information / Unknown	No information / Unknown	No information / Unknown	No information / Unknown	1) M/F	Physical		No	0) Youths (13-<25yo)	0) Negative
Physical Outreach	School	2) High school	School	15.1	F	F	Yes										Yes		Negative	Non-Reactive	Unknown	Unknown	Unknown	6) Student			15-<18yo	15-<25yo	Yes	Yes	Yes	No	No	No	Yes				School	No information / Unknown	No information / Unknown	No information / Unknown	No information / Unknown	1) M/F	Physical		No	0) Youths (13-<25yo)	0) Negative
Physical Outreach	School	2) High school	School	15.1	M	M	Yes										Yes		Negative	Non-Reactive	Unknown	Unknown	Unknown	6) Student			15-<18yo	15-<25yo	Yes	Yes	Yes	No	No	No	Yes				School	No information / Unknown	No information / Unknown	No information / Unknown	No information / Unknown	1) M/F	Physical		No	0) Youths (13-<25yo)	0) Negative
Physical Outreach	School	2) High school	School	13.5	M	M	Yes										Yes		Negative	Non-Reactive	Unknown	Unknown	Unknown	6) Student			<15yo	<15yo	Yes	Yes	Yes	No	No	No	Yes				School	No information / Unknown	No information / Unknown	No information / Unknown	No information / Unknown	1) M/F	Physical		No	0) Youths (13-<25yo)	0) Negative
Physical Outreach	School	2) High school	School	14.2	M	MSM	Yes										Yes		Negative	Non-Reactive	Unknown	Unknown	Unknown	6) Student			<15yo	<15yo	Yes	Yes	Yes	No	No	No	Yes				School	No information / Unknown	No information / Unknown	No information / Unknown	No information / Unknown	0) MSM/TG/BI	Physical		No	0) Youths (13-<25yo)	0) Negative
Physical Outreach	School	2) High school	School	14.2	M	M	Yes										Yes		Negative	Non-Reactive	Unknown	Unknown	Unknown	6) Student			<15yo	<15yo	Yes	Yes	Yes	No	No	No	Yes				School	No information / Unknown	No information / Unknown	No information / Unknown	No information / Unknown	1) M/F	Physical		No	0) Youths (13-<25yo)	0) Negative
Physical Outreach	School	2) High school	School	43	F	F	Yes								Yes		Yes		Negative	Non-Reactive	Unknown	Unknown	Unknown	99) Other				25-50yo	Yes	Yes	Yes	No	No	No	Yes				School	No information / Unknown	No information / Unknown	No information / Unknown	No information / Unknown	1) M/F	Physical		No	1) Adults (25+yo)	0) Negative
Physical Outreach	School	2) High school	School	27	F	F	Yes										Yes		Negative	Non-Reactive	Unknown	Unknown	Unknown	99) Other				25-50yo	Yes	Yes	Yes	No	No	No	Yes				School	No information / Unknown	No information / Unknown	No information / Unknown	No information / Unknown	1) M/F	Physical		No	1) Adults (25+yo)	0) Negative
Physical Outreach	School	2) High school	School	43	F	F	Yes										Yes		Negative	Non-Reactive	Unknown	Unknown	Unknown	99) Other				25-50yo	Yes	Yes	Yes	No	No	No	Yes				School	No information / Unknown	No information / Unknown	No information / Unknown	No information / Unknown	1) M/F	Physical		No	1) Adults (25+yo)	0) Negative
Physical Outreach	School	2) High school	School	53	F	F	Yes										Yes		Negative	Non-Reactive	Unknown	Unknown	Unknown	99) Other				>50yo	Yes	Yes	Yes	No	No	No	Yes				School	No information / Unknown	No information / Unknown	No information / Unknown	No information / Unknown	1) M/F	Physical		No	1) Adults (25+yo)	0) Negative
Physical Outreach	School	2) High school	School	40	F	F	Yes										Yes		Negative	Non-Reactive	Unknown	Unknown	Unknown	99) Other				25-50yo	Yes	Yes	Yes	No	No	No	Yes				School	No information / Unknown	No information / Unknown	No information / Unknown	No information / Unknown	1) M/F	Physical		No	1) Adults (25+yo)	0) Negative
Physical Outreach	School	2) High school	School	22	F	F	Yes										Yes		Negative	Non-Reactive	Unknown	Unknown	Unknown	5) Service provider e.g., beautician, restaurant staff, hotel staff)			22-<25yo	15-<25yo	Yes	Yes	Yes	No	No	No	Yes				School	No information / Unknown	No information / Unknown	No information / Unknown	No information / Unknown	1) M/F	Physical		No	0) Youths (13-<25yo)	0) Negative
Physical Outreach	School	2) High school	School	52	F	F	Yes										Yes		Negative	Non-Reactive	Unknown	Unknown	Unknown	99) Other				>50yo	Yes	Yes	Yes	No	No	No	Yes				School	No information / Unknown	No information / Unknown	No information / Unknown	No information / Unknown	1) M/F	Physical		No	1) Adults (25+yo)	0) Negative
Physical Outreach	School	2) High school	School	33	F	F	Yes								Yes		Yes		Negative	Non-Reactive	Unknown	Unknown	Unknown	3) Factory/company employee				25-50yo	Yes	Yes	Yes	No	No	No	Yes				School	No information / Unknown	No information / Unknown	No information / Unknown	No information / Unknown	1) M/F	Physical		No	1) Adults (25+yo)	0) Negative
Physical Outreach	School	2) High school	School	24	F	F		Yes							Yes		Yes		Negative	Non-Reactive	Unknown	Unknown	Unknown	3) Factory/company employee			22-<25yo	15-<25yo	Yes	Yes	Yes	No	No	No	Yes				School	No information / Unknown	No information / Unknown	No information / Unknown	No information / Unknown	1) M/F	Physical		No	0) Youths (13-<25yo)	0) Negative
Physical Outreach	School	2) High school	School	22	M	M			Yes						Yes		Yes		Negative	Non-Reactive	Unknown	Unknown	Unknown	7) Unemployed			22-<25yo	15-<25yo	Yes	Yes	Yes	No	No	No	Yes				School	No information / Unknown	No information / Unknown	No information / Unknown	No information / Unknown	1) M/F	Physical		No	0) Youths (13-<25yo)	0) Negative
Physical Outreach	School	2) High school	School	23	F	F		Yes									Yes		Negative	Non-Reactive	Unknown	Unknown	Unknown	7) Unemployed			22-<25yo	15-<25yo	Yes	Yes	Yes	No	No	No	Yes				School	No information / Unknown	No information / Unknown	No information / Unknown	No information / Unknown	1) M/F	Physical		No	0) Youths (13-<25yo)	0) Negative
Physical Outreach	School	2) High school	School	42	F	F		Yes							Yes		Yes		Negative	Non-Reactive	Unknown	Unknown	Unknown	99) Other				25-50yo	Yes	Yes	Yes	No	No	No	Yes				School	No information / Unknown	No information / Unknown	No information / Unknown	No information / Unknown	1) M/F	Physical		No	1) Adults (25+yo)	0) Negative
Physical Outreach	School	2) High school	School	37	M	M	Yes										Yes		Negative	Non-Reactive	Unknown	Unknown	Unknown	3) Factory/company employee				25-50yo	Yes	Yes	Yes	No	No	No	Yes				School	No information / Unknown	No information / Unknown	No information / Unknown	No information / Unknown	1) M/F	Physical		No	1) Adults (25+yo)	0) Negative
Physical Outreach	School	2) High school	School	27	F	F	Yes								Yes		Yes		Negative	Non-Reactive	Unknown	Unknown	Unknown	3) Factory/company employee				25-50yo	Yes	Yes	Yes	No	No	No	Yes				School	No information / Unknown	No information / Unknown	No information / Unknown	No information / Unknown	1) M/F	Physical		No	1) Adults (25+yo)	0) Negative
Physical Outreach	School	2) High school	School	38	F	F	Yes										Yes		Negative	Non-Reactive	Unknown	Unknown	Unknown	3) Factory/company employee				25-50yo	Yes	Yes	Yes	No	No	No	Yes				School	No information / Unknown	No information / Unknown	No information / Unknown	No information / Unknown	1) M/F	Physical		No	1) Adults (25+yo)	0) Negative
Physical Outreach	School	2) High school	School	35	M	MSM		Yes									Yes		Negative	Non-Reactive	Unknown	Unknown	Unknown	3) Factory/company employee				25-50yo	Yes	Yes	Yes	No	No	No	Yes				School	No information / Unknown	No information / Unknown	No information / Unknown	No information / Unknown	0) MSM/TG/BI	Physical		No	1) Adults (25+yo)	0) Negative
Physical Outreach	School	2) High school	School	41	M	M	Yes										Yes		Negative	Non-Reactive	Unknown	Unknown	Unknown	12) Government/state enterprise employee				25-50yo	Yes	Yes	Yes	No	No	No	Yes				School	No information / Unknown	No information / Unknown	No information / Unknown	No information / Unknown	1) M/F	Physical		No	1) Adults (25+yo)	0) Negative
Physical Outreach	School	2) High school	School	41	F	F	Yes								Yes		Yes		Negative	Non-Reactive	Unknown	Unknown	Unknown	3) Factory/company employee				25-50yo	Yes	Yes	Yes	No	No	No	Yes				School	No information / Unknown	No information / Unknown	No information / Unknown	No information / Unknown	1) M/F	Physical		No	1) Adults (25+yo)	0) Negative
Physical Outreach	School	2) High school	School	47	F	F		Yes									Yes		Negative	Non-Reactive	Unknown	Unknown	Unknown	7) Unemployed				25-50yo	Yes	Yes	Yes	No	No	No	Yes				School	No information / Unknown	No information / Unknown	No information / Unknown	No information / Unknown	1) M/F	Physical		No	1) Adults (25+yo)	0) Negative
Physical Outreach	School	2) High school	School	44	F	F	Yes								Yes		Yes		Negative	Non-Reactive	Unknown	Unknown	Unknown	3) Factory/company employee				25-50yo	Yes	Yes	Yes	No	No	No	Yes				School	No information / Unknown	No information / Unknown	No information / Unknown	No information / Unknown	1) M/F	Physical		No	1) Adults (25+yo)	0) Negative
Physical Outreach	School	2) High school	School	42	F	F											Yes		Negative	Non-Reactive	Unknown	Unknown	Unknown	3) Factory/company employee				25-50yo	Yes	Yes	Yes	No	No	No	Yes				School	No information / Unknown	No information / Unknown	No information / Unknown	No information / Unknown	1) M/F	Physical		No	1) Adults (25+yo)	0) Negative
Physical Outreach	School	2) High school	School	42	M	M	Yes										Yes		Negative	Non-Reactive	Unknown	Unknown	Unknown	3) Factory/company employee				25-50yo	Yes	Yes	Yes	No	No	No	Yes				School	No information / Unknown	No information / Unknown	No information / Unknown	No information / Unknown	1) M/F	Physical		No	1) Adults (25+yo)	0) Negative
Physical Outreach	School	2) High school	School	27	M	M	Yes										Yes		Negative	Non-Reactive	Unknown	Unknown	Unknown	3) Factory/company employee				25-50yo	Yes	Yes	Yes	No	No	No	Yes				School	No information / Unknown	No information / Unknown	No information / Unknown	No information / Unknown	1) M/F	Physical		No	1) Adults (25+yo)	0) Negative
Physical Outreach	School	2) High school	School	39	F	F			Yes								Yes		Negative	Non-Reactive	Unknown	Unknown	Unknown	3) Factory/company employee				25-50yo	Yes	Yes	Yes	No	No	No	Yes				School	No information / Unknown	No information / Unknown	No information / Unknown	No information / Unknown	1) M/F	Physical		No	1) Adults (25+yo)	0) Negative
Physical Outreach	School	2) High school	School	50	F	F	Yes										Yes		Negative	Non-Reactive	Unknown	Unknown	Unknown	7) Unemployed				>50yo	Yes	Yes	Yes	No	No	No	Yes				School	No information / Unknown	No information / Unknown	No information / Unknown	No information / Unknown	1) M/F	Physical		No	1) Adults (25+yo)	0) Negative
Physical Outreach	School	2) High school	School	51	M	M	Yes										Yes		Negative	Non-Reactive	Unknown	Unknown	Unknown	7) Unemployed				>50yo	Yes	Yes	Yes	No	No	No	Yes				School	No information / Unknown	No information / Unknown	No information / Unknown	No information / Unknown	1) M/F	Physical		No	1) Adults (25+yo)	0) Negative
Physical Outreach	School	2) High school	School	24	F	F	Yes										Yes		Negative	Non-Reactive	Unknown	Unknown	Unknown	3) Factory/company employee			22-<25yo	15-<25yo	Yes	Yes	Yes	No	No	No	Yes				School	No information / Unknown	No information / Unknown	No information / Unknown	No information / Unknown	1) M/F	Physical		No	0) Youths (13-<25yo)	0) Negative
Physical Outreach	School	2) High school	School	15	F	F	Yes										Yes		Negative	Non-Reactive	Unknown	Unknown	Unknown	6) Student			15-<18yo	15-<25yo	Yes	Yes	Yes	No	No	No	Yes				School	No information / Unknown	No information / Unknown	No information / Unknown	No information / Unknown	1) M/F	Physical		No	0) Youths (13-<25yo)	0) Negative
Physical Outreach	School	2) High school	School	21	F	F		Yes									Yes		Negative	Non-Reactive	Unknown	Unknown	Unknown	7) Unemployed			18-<22yo	15-<25yo	Yes	Yes	Yes	No	No	No	Yes				School	No information / Unknown	No information / Unknown	No information / Unknown	No information / Unknown	1) M/F	Physical		No	0) Youths (13-<25yo)	0) Negative
Physical Outreach	School	2) High school	School	15	M	M	Yes										Yes		Negative	Non-Reactive	Unknown	Unknown	Unknown	6) Student			15-<18yo	15-<25yo	Yes	Yes	Yes	No	No	No	Yes				School	No information / Unknown	No information / Unknown	No information / Unknown	No information / Unknown	1) M/F	Physical		No	0) Youths (13-<25yo)	0) Negative
Physical Outreach	School	2) High school	School	15	M	M	Yes								Yes		Yes		Negative	Non-Reactive	Unknown	Unknown	Unknown	6) Student			15-<18yo	15-<25yo	Yes	Yes	Yes	No	No	No	Yes				School	No information / Unknown	No information / Unknown	No information / Unknown	No information / Unknown	1) M/F	Physical		No	0) Youths (13-<25yo)	0) Negative
Physical Outreach	School	2) High school	School	14	M	M	Yes										Yes		Negative	Non-Reactive	Unknown	Unknown	Unknown	6) Student			<15yo	<15yo	Yes	Yes	Yes	No	No	No	Yes				School	No information / Unknown	No information / Unknown	No information / Unknown	No information / Unknown	1) M/F	Physical		No	0) Youths (13-<25yo)	0) Negative
Physical Outreach	School	2) High school	School	66	M	M	Yes										Yes		Negative	Non-Reactive	Unknown	Unknown	Unknown	6) Student				>50yo	Yes	Yes	Yes	No	No	No	Yes				School	No information / Unknown	No information / Unknown	No information / Unknown	No information / Unknown	1) M/F	Physical		No	1) Adults (25+yo)	0) Negative
Physical Outreach	School	2) High school	School	15	F	F	Yes										Yes		Negative	Non-Reactive	Unknown	Unknown	Unknown	6) Student			15-<18yo	15-<25yo	Yes	Yes	Yes	No	No	No	Yes				School	No information / Unknown	No information / Unknown	No information / Unknown	No information / Unknown	1) M/F	Physical		No	0) Youths (13-<25yo)	0) Negative
Physical Outreach	School	2) High school	School	15	M	MSM	Yes									No	Yes		Negative	Non-Reactive	Unknown	Unknown	Unknown	6) Student			15-<18yo	15-<25yo	Yes	Yes	Yes	No	No	No	Yes				School	No information / Unknown	No information / Unknown	No information / Unknown	No information / Unknown	0) MSM/TG/BI	Physical		No	0) Youths (13-<25yo)	0) Negative
Physical Outreach	School	2) High school	School	58	M	M	Yes										Yes		Negative	Non-Reactive	Unknown	Unknown	Unknown	7) Unemployed				>50yo	Yes	Yes	Yes	No	No	No	Yes				School	No information / Unknown	No information / Unknown	No information / Unknown	No information / Unknown	1) M/F	Physical		No	1) Adults (25+yo)	0) Negative
Physical Outreach	School	2) High school	School	30	M	M	Yes										Yes		Negative	Non-Reactive	Unknown	Unknown	Unknown	3) Factory/company employee				25-50yo	Yes	Yes	Yes	No	No	No	Yes				School	No information / Unknown	No information / Unknown	No information / Unknown	No information / Unknown	1) M/F	Physical		No	1) Adults (25+yo)	0) Negative
Physical Outreach	School	2) High school	School	16	M	M	Yes										Yes		Negative	Non-Reactive	Unknown	Unknown	Unknown	6) Student			15-<18yo	15-<25yo	Yes	Yes	Yes	No	No	No	Yes				School	No information / Unknown	No information / Unknown	No information / Unknown	No information / Unknown	1) M/F	Physical		No	0) Youths (13-<25yo)	0) Negative
Physical Outreach	School	2) High school	School	16	M	M	Yes										Yes		Negative	Non-Reactive	Unknown	Unknown	Unknown	6) Student			15-<18yo	15-<25yo	Yes	Yes	Yes	No	No	No	Yes				School	No information / Unknown	No information / Unknown	No information / Unknown	No information / Unknown	1) M/F	Physical		No	0) Youths (13-<25yo)	0) Negative
Physical Outreach	School	2) High school	School	16	F	F	Yes										Yes		Negative	Non-Reactive	Unknown	Unknown	Unknown	6) Student			15-<18yo	15-<25yo	Yes	Yes	Yes	No	No	No	Yes				School	No information / Unknown	No information / Unknown	No information / Unknown	No information / Unknown	1) M/F	Physical		No	0) Youths (13-<25yo)	0) Negative
Physical Outreach	School	2) High school	School	16.1	M	M	Yes										Yes		Negative	Non-Reactive	Unknown	Unknown	Unknown	6) Student			15-<18yo	15-<25yo	Yes	Yes	Yes	No	No	No	Yes				School	No information / Unknown	No information / Unknown	No information / Unknown	No information / Unknown	1) M/F	Physical		No	0) Youths (13-<25yo)	0) Negative
Physical Outreach	School	2) High school	School	16	F	F	Yes										Yes		Negative	Non-Reactive	Unknown	Unknown	Unknown	6) Student			15-<18yo	15-<25yo	Yes	Yes	Yes	No	No	No	Yes				School	No information / Unknown	No information / Unknown	No information / Unknown	No information / Unknown	1) M/F	Physical		No	0) Youths (13-<25yo)	0) Negative
Physical Outreach	School	2) High school	School	16	M	M	Yes										Yes		Negative	Non-Reactive	Unknown	Unknown	Unknown	6) Student			15-<18yo	15-<25yo	Yes	Yes	Yes	No	No	No	Yes				School	No information / Unknown	No information / Unknown	No information / Unknown	No information / Unknown	1) M/F	Physical		No	0) Youths (13-<25yo)	0) Negative
Physical Outreach	School	2) High school	School	16	M	M	Yes										Yes		Negative	Non-Reactive	Unknown	Unknown	Unknown	6) Student			15-<18yo	15-<25yo	Yes	Yes	Yes	No	No	No	Yes				School	No information / Unknown	No information / Unknown	No information / Unknown	No information / Unknown	1) M/F	Physical		No	0) Youths (13-<25yo)	0) Negative
Physical Outreach	School	2) High school	School	16	M	M	Yes										Yes		Negative	Non-Reactive	Unknown	Unknown	Unknown	6) Student			15-<18yo	15-<25yo	Yes	Yes	Yes	No	No	No	Yes				School	No information / Unknown	No information / Unknown	No information / Unknown	No information / Unknown	1) M/F	Physical		No	0) Youths (13-<25yo)	0) Negative
Physical Outreach	School	2) High school	School	16	M	MSM	Yes									No	Yes		Negative	Non-Reactive	Unknown	Unknown	Unknown	6) Student			15-<18yo	15-<25yo	Yes	Yes	Yes	No	No	No	Yes				School	No information / Unknown	No information / Unknown	No information / Unknown	No information / Unknown	0) MSM/TG/BI	Physical		No	0) Youths (13-<25yo)	0) Negative
Physical Outreach	School	2) High school	School	16	M	M	Yes										Yes		Negative	Non-Reactive	Unknown	Unknown	Unknown	6) Student			15-<18yo	15-<25yo	Yes	Yes	Yes	No	No	No	Yes				School	No information / Unknown	No information / Unknown	No information / Unknown	No information / Unknown	1) M/F	Physical		No	0) Youths (13-<25yo)	0) Negative
Physical Outreach	School	2) High school	School	16	F	F		Yes									Yes		Negative	Non-Reactive	Unknown	Unknown	Unknown	6) Student			15-<18yo	15-<25yo	Yes	Yes	Yes	No	No	No	Yes				School	No information / Unknown	No information / Unknown	No information / Unknown	No information / Unknown	1) M/F	Physical		No	0) Youths (13-<25yo)	0) Negative
Physical Outreach	School	2) High school	School	17	M	M		Yes									Yes		Negative	Non-Reactive	Unknown	Unknown	Unknown	6) Student			15-<18yo	15-<25yo	Yes	Yes	Yes	No	No	No	Yes				School	No information / Unknown	No information / Unknown	No information / Unknown	No information / Unknown	1) M/F	Physical		No	0) Youths (13-<25yo)	0) Negative
Physical Outreach	School	2) High school	School	16	M	M	Yes										Yes		Negative	Non-Reactive	Unknown	Unknown	Unknown	6) Student			15-<18yo	15-<25yo	Yes	Yes	Yes	No	No	No	Yes				School	No information / Unknown	No information / Unknown	No information / Unknown	No information / Unknown	1) M/F	Physical		No	0) Youths (13-<25yo)	0) Negative
Physical Outreach	School	2) High school	School	16	M	M		Yes									Yes		Negative	Non-Reactive	Unknown	Unknown	Unknown	6) Student			15-<18yo	15-<25yo	Yes	Yes	Yes	No	No	No	Yes				School	No information / Unknown	No information / Unknown	No information / Unknown	No information / Unknown	1) M/F	Physical		No	0) Youths (13-<25yo)	0) Negative
Physical Outreach	School	2) High school	School	16	M	M	Yes								Yes		Yes		Negative	Non-Reactive	Unknown	Unknown	Unknown	6) Student			15-<18yo	15-<25yo	Yes	Yes	Yes	No	No	No	Yes				School	No information / Unknown	No information / Unknown	No information / Unknown	No information / Unknown	1) M/F	Physical		No	0) Youths (13-<25yo)	0) Negative
Physical Outreach	School	2) High school	School	16	M	M	Yes										Yes		Negative	Non-Reactive	Unknown	Unknown	Unknown	6) Student			15-<18yo	15-<25yo	Yes	Yes	Yes	No	No	No	Yes				School	No information / Unknown	No information / Unknown	No information / Unknown	No information / Unknown	1) M/F	Physical		No	0) Youths (13-<25yo)	0) Negative
Physical Outreach	School	2) High school	School	16	M	M	Yes										Yes		Negative	Non-Reactive	Unknown	Unknown	Unknown	6) Student			15-<18yo	15-<25yo	Yes	Yes	Yes	No	No	No	Yes				School	No information / Unknown	No information / Unknown	No information / Unknown	No information / Unknown	1) M/F	Physical		No	0) Youths (13-<25yo)	0) Negative
Physical Outreach	School	2) High school	School	16	M	M			Yes								Yes		Negative	Non-Reactive	Unknown	Unknown	Unknown	6) Student			15-<18yo	15-<25yo	Yes	Yes	Yes	No	No	No	Yes				School	No information / Unknown	No information / Unknown	No information / Unknown	No information / Unknown	1) M/F	Physical		No	0) Youths (13-<25yo)	0) Negative
Physical Outreach	School	2) High school	School	17	F	F		Yes									Yes		Negative	Non-Reactive	Unknown	Unknown	Unknown	6) Student			15-<18yo	15-<25yo	Yes	Yes	Yes	No	No	No	Yes				School	No information / Unknown	No information / Unknown	No information / Unknown	No information / Unknown	1) M/F	Physical		No	0) Youths (13-<25yo)	0) Negative
Physical Outreach	School	2) High school	School	16	F	F		Yes									Yes		Negative	Non-Reactive	Unknown	Unknown	Unknown	6) Student			15-<18yo	15-<25yo	Yes	Yes	Yes	No	No	No	Yes				School	No information / Unknown	No information / Unknown	No information / Unknown	No information / Unknown	1) M/F	Physical		No	0) Youths (13-<25yo)	0) Negative
Physical Outreach	School	2) High school	School	18	F	F	Yes										Yes		Negative	Non-Reactive	Unknown	Unknown	Unknown	6) Student			18-<22yo	15-<25yo	Yes	Yes	Yes	No	No	No	Yes				School	No information / Unknown	No information / Unknown	No information / Unknown	No information / Unknown	1) M/F	Physical		No	0) Youths (13-<25yo)	0) Negative
Physical Outreach	School	2) High school	School	17	M	M	Yes										Yes		Negative	Non-Reactive	Unknown	Unknown	Unknown	6) Student			15-<18yo	15-<25yo	Yes	Yes	Yes	No	No	No	Yes				School	No information / Unknown	No information / Unknown	No information / Unknown	No information / Unknown	1) M/F	Physical		No	0) Youths (13-<25yo)	0) Negative
Physical Outreach	School	2) High school	School	16	M	M		Yes									Yes		Negative	Non-Reactive	Unknown	Unknown	Unknown	6) Student			15-<18yo	15-<25yo	Yes	Yes	Yes	No	No	No	Yes				School	No information / Unknown	No information / Unknown	No information / Unknown	No information / Unknown	1) M/F	Physical		No	0) Youths (13-<25yo)	0) Negative
Physical Outreach	School	2) High school	School	16	F	F	Yes										Yes		Negative	Non-Reactive	Unknown	Unknown	Unknown	6) Student			15-<18yo	15-<25yo	Yes	Yes	Yes	No	No	No	Yes				School	No information / Unknown	No information / Unknown	No information / Unknown	No information / Unknown	1) M/F	Physical		No	0) Youths (13-<25yo)	0) Negative
Physical Outreach	School	2) High school	School	16	M	M		Yes									Yes		Negative	Non-Reactive	Unknown	Unknown	Unknown	6) Student			15-<18yo	15-<25yo	Yes	Yes	Yes	No	No	No	Yes				School	No information / Unknown	No information / Unknown	No information / Unknown	No information / Unknown	1) M/F	Physical		No	0) Youths (13-<25yo)	0) Negative
Physical Outreach	School	2) High school	School	16	M	M	Yes										Yes		Negative	Non-Reactive	Unknown	Unknown	Unknown	6) Student			15-<18yo	15-<25yo	Yes	Yes	Yes	No	No	No	Yes				School	No information / Unknown	No information / Unknown	No information / Unknown	No information / Unknown	1) M/F	Physical		No	0) Youths (13-<25yo)	0) Negative
Physical Outreach	School	2) High school	School	17	F	F	Yes										Yes		Negative	Non-Reactive	Unknown	Unknown	Unknown	6) Student			15-<18yo	15-<25yo	Yes	Yes	Yes	No	No	No	Yes				School	No information / Unknown	No information / Unknown	No information / Unknown	No information / Unknown	1) M/F	Physical		No	0) Youths (13-<25yo)	0) Negative
Physical Outreach	School	2) High school	School	17	F	F		Yes									Yes		Negative	Non-Reactive	Unknown	Unknown	Unknown	6) Student			15-<18yo	15-<25yo	Yes	Yes	Yes	No	No	No	Yes				School	No information / Unknown	No information / Unknown	No information / Unknown	No information / Unknown	1) M/F	Physical		No	0) Youths (13-<25yo)	0) Negative
Physical Outreach	School	2) High school	School	17	M	MSM		Yes								No	Yes		Negative	Non-Reactive	Unknown	Unknown	Unknown	6) Student			15-<18yo	15-<25yo	Yes	Yes	Yes	No	No	No	Yes				School	No information / Unknown	No information / Unknown	No information / Unknown	No information / Unknown	0) MSM/TG/BI	Physical		No	0) Youths (13-<25yo)	0) Negative
Physical Outreach	School	2) High school	School	17	M	M	Yes										Yes		Negative	Non-Reactive	Unknown	Unknown	Unknown	6) Student			15-<18yo	15-<25yo	Yes	Yes	Yes	No	No	No	Yes				School	No information / Unknown	No information / Unknown	No information / Unknown	No information / Unknown	1) M/F	Physical		No	0) Youths (13-<25yo)	0) Negative
Physical Outreach	School	2) High school	School	16	F	F	Yes										Yes		Negative	Non-Reactive	Unknown	Unknown	Unknown	6) Student			15-<18yo	15-<25yo	Yes	Yes	Yes	No	No	No	Yes				School	No information / Unknown	No information / Unknown	No information / Unknown	No information / Unknown	1) M/F	Physical		No	0) Youths (13-<25yo)	0) Negative
Physical Outreach	School	2) High school	School	17	M	M	Yes										Yes		Negative	Non-Reactive	Unknown	Unknown	Unknown	6) Student			15-<18yo	15-<25yo	Yes	Yes	Yes	No	No	No	Yes				School	No information / Unknown	No information / Unknown	No information / Unknown	No information / Unknown	1) M/F	Physical		No	0) Youths (13-<25yo)	0) Negative
Physical Outreach	School	2) High school	School	16	F	F	Yes										Yes		Negative	Non-Reactive	Unknown	Unknown	Unknown	6) Student			15-<18yo	15-<25yo	Yes	Yes	Yes	No	No	No	Yes				School	No information / Unknown	No information / Unknown	No information / Unknown	No information / Unknown	1) M/F	Physical		No	0) Youths (13-<25yo)	0) Negative
Physical Outreach	School	2) High school	School	16	F	F	Yes										Yes		Negative	Non-Reactive	Unknown	Unknown	Unknown	6) Student			15-<18yo	15-<25yo	Yes	Yes	Yes	No	No	No	Yes				School	No information / Unknown	No information / Unknown	No information / Unknown	No information / Unknown	1) M/F	Physical		No	0) Youths (13-<25yo)	0) Negative
Physical Outreach	School	2) High school	School	16	F	F	Yes										Yes		Negative	Non-Reactive	Unknown	Unknown	Unknown	6) Student			15-<18yo	15-<25yo	Yes	Yes	Yes	No	No	No	Yes				School	No information / Unknown	No information / Unknown	No information / Unknown	No information / Unknown	1) M/F	Physical		No	0) Youths (13-<25yo)	0) Negative
Physical Outreach	School	2) High school	School	16	F	F	Yes										Yes		Negative	Non-Reactive	Unknown	Unknown	Unknown	6) Student			15-<18yo	15-<25yo	Yes	Yes	Yes	No	No	No	Yes				School	No information / Unknown	No information / Unknown	No information / Unknown	No information / Unknown	1) M/F	Physical		No	0) Youths (13-<25yo)	0) Negative
Physical Outreach	School	2) High school	School	16	M	M	Yes										Yes		Negative	Non-Reactive	Unknown	Unknown	Unknown	6) Student			15-<18yo	15-<25yo	Yes	Yes	Yes	No	No	No	Yes				School	No information / Unknown	No information / Unknown	No information / Unknown	No information / Unknown	1) M/F	Physical		No	0) Youths (13-<25yo)	0) Negative
Physical Outreach	School	2) High school	School	16	F	F	Yes										Yes		Negative	Non-Reactive	Unknown	Unknown	Unknown	6) Student			15-<18yo	15-<25yo	Yes	Yes	Yes	No	No	No	Yes				School	No information / Unknown	No information / Unknown	No information / Unknown	No information / Unknown	1) M/F	Physical		No	0) Youths (13-<25yo)	0) Negative
Physical Outreach	School	2) High school	School	17	F	F	Yes										Yes		Negative	Non-Reactive	Unknown	Unknown	Unknown	6) Student			15-<18yo	15-<25yo	Yes	Yes	Yes	No	No	No	Yes				School	No information / Unknown	No information / Unknown	No information / Unknown	No information / Unknown	1) M/F	Physical		No	0) Youths (13-<25yo)	0) Negative
Physical Outreach	School	2) High school	School	16	M	M	Yes										Yes		Negative	Non-Reactive	Unknown	Unknown	Unknown	6) Student			15-<18yo	15-<25yo	Yes	Yes	Yes	No	No	No	Yes				School	No information / Unknown	No information / Unknown	No information / Unknown	No information / Unknown	1) M/F	Physical		No	0) Youths (13-<25yo)	0) Negative
Physical Outreach	School	2) High school	School	16	F	F	Yes										Yes		Negative	Non-Reactive	Unknown	Unknown	Unknown	6) Student			15-<18yo	15-<25yo	Yes	Yes	Yes	No	No	No	Yes				School	No information / Unknown	No information / Unknown	No information / Unknown	No information / Unknown	1) M/F	Physical		No	0) Youths (13-<25yo)	0) Negative
Physical Outreach	School	2) High school	School	16	F	F	Yes										Yes		Negative	Non-Reactive	Unknown	Unknown	Unknown	6) Student			15-<18yo	15-<25yo	Yes	Yes	Yes	No	No	No	Yes				School	No information / Unknown	No information / Unknown	No information / Unknown	No information / Unknown	1) M/F	Physical		No	0) Youths (13-<25yo)	0) Negative
Physical Outreach	School	2) High school	School	16	F	F	Yes										Yes		Negative	Non-Reactive	Unknown	Unknown	Unknown	6) Student			15-<18yo	15-<25yo	Yes	Yes	Yes	No	No	No	Yes				School	No information / Unknown	No information / Unknown	No information / Unknown	No information / Unknown	1) M/F	Physical		No	0) Youths (13-<25yo)	0) Negative
Physical Outreach	School	2) High school	School	16	M	M	Yes										Yes		Negative	Non-Reactive	Unknown	Unknown	Unknown	6) Student			15-<18yo	15-<25yo	Yes	Yes	Yes	No	No	No	Yes				School	No information / Unknown	No information / Unknown	No information / Unknown	No information / Unknown	1) M/F	Physical		No	0) Youths (13-<25yo)	0) Negative
Physical Outreach	School	2) High school	School	16	M	M	Yes										Yes		Negative	Non-Reactive	Unknown	Unknown	Unknown	6) Student			15-<18yo	15-<25yo	Yes	Yes	Yes	No	No	No	Yes				School	No information / Unknown	No information / Unknown	No information / Unknown	No information / Unknown	1) M/F	Physical		No	0) Youths (13-<25yo)	0) Negative
Physical Outreach	School	2) High school	School	16	F	F	Yes										Yes		Negative	Non-Reactive	Unknown	Unknown	Unknown	6) Student			15-<18yo	15-<25yo	Yes	Yes	Yes	No	No	No	Yes				School	No information / Unknown	No information / Unknown	No information / Unknown	No information / Unknown	1) M/F	Physical		No	0) Youths (13-<25yo)	0) Negative
Physical Outreach	School	2) High school	School	16	F	F	Yes										Yes		Negative	Non-Reactive	Unknown	Unknown	Unknown	6) Student			15-<18yo	15-<25yo	Yes	Yes	Yes	No	No	No	Yes				School	No information / Unknown	No information / Unknown	No information / Unknown	No information / Unknown	1) M/F	Physical		No	0) Youths (13-<25yo)	0) Negative
Physical Outreach	School	2) High school	School	18	F	F	Yes										Yes		Negative	Non-Reactive	Unknown	Unknown	Unknown	6) Student			18-<22yo	15-<25yo	Yes	Yes	Yes	No	No	No	Yes				School	No information / Unknown	No information / Unknown	No information / Unknown	No information / Unknown	1) M/F	Physical		No	0) Youths (13-<25yo)	0) Negative
Physical Outreach	School	2) High school	School	16	M	M	Yes										Yes		Negative	Non-Reactive	Unknown	Unknown	Unknown	6) Student			15-<18yo	15-<25yo	Yes	Yes	Yes	No	No	No	Yes				School	No information / Unknown	No information / Unknown	No information / Unknown	No information / Unknown	1) M/F	Physical		No	0) Youths (13-<25yo)	0) Negative
Physical Outreach	School	2) High school	School	16	M	M	Yes										Yes		Negative	Non-Reactive	Unknown	Unknown	Unknown	6) Student			15-<18yo	15-<25yo	Yes	Yes	Yes	No	No	No	Yes				School	No information / Unknown	No information / Unknown	No information / Unknown	No information / Unknown	1) M/F	Physical		No	0) Youths (13-<25yo)	0) Negative
Physical Outreach	School	2) High school	School	16	F	F	Yes										Yes		Negative	Non-Reactive	Unknown	Unknown	Unknown	6) Student			15-<18yo	15-<25yo	Yes	Yes	Yes	No	No	No	Yes				School	No information / Unknown	No information / Unknown	No information / Unknown	No information / Unknown	1) M/F	Physical		No	0) Youths (13-<25yo)	0) Negative
Physical Outreach	School	2) High school	School	16	M	M	Yes										Yes		Negative	Non-Reactive	Unknown	Unknown	Unknown	6) Student			15-<18yo	15-<25yo	Yes	Yes	Yes	No	No	No	Yes				School	No information / Unknown	No information / Unknown	No information / Unknown	No information / Unknown	1) M/F	Physical		No	0) Youths (13-<25yo)	0) Negative
Physical Outreach	School	3) Vocational school	School	21.2	M	M	Yes										Yes		Negative	Non-Reactive	Unknown	Yes	Unknown	6) Student		Siriraj Hospital	18-<22yo	15-<25yo	Yes	Yes	Yes	No	No	No	Yes		Yes		School	No information / Unknown	Yes	No information / Unknown	PrEP	1) M/F	Physical		No	0) Youths (13-<25yo)	0) Negative
Physical Outreach	School	3) Vocational school	School	21.1	F	F	Yes								Yes		Yes		Negative	Non-Reactive	Unknown	Unknown	Unknown	6) Student			18-<22yo	15-<25yo	Yes	Yes	Yes	No	No	No	Yes				School	No information / Unknown	No information / Unknown	No information / Unknown	No information / Unknown	1) M/F	Physical		No	0) Youths (13-<25yo)	0) Negative
Physical Outreach	School	3) Vocational school	School	20.9	F	F											Yes		Negative	Non-Reactive	Unknown	Unknown	Unknown	6) Student			18-<22yo	15-<25yo	Yes	Yes	Yes	No	No	No	Yes				School	No information / Unknown	No information / Unknown	No information / Unknown	No information / Unknown	1) M/F	Physical		No	0) Youths (13-<25yo)	0) Negative
Physical Outreach	School	3) Vocational school	School	19.8	M	MSM	Yes									No	Yes		Negative	Non-Reactive	Unknown	Unknown	Unknown	6) Student			18-<22yo	15-<25yo	Yes	Yes	Yes	No	No	No	Yes				School	No information / Unknown	No information / Unknown	No information / Unknown	No information / Unknown	0) MSM/TG/BI	Physical		No	0) Youths (13-<25yo)	0) Negative
Physical Outreach	School	3) Vocational school	School	21.9	F	F	Yes										Yes		Negative	Non-Reactive	Unknown	Unknown	Unknown	6) Student			18-<22yo	15-<25yo	Yes	Yes	Yes	No	No	No	Yes				School	No information / Unknown	No information / Unknown	No information / Unknown	No information / Unknown	1) M/F	Physical		No	0) Youths (13-<25yo)	0) Negative
Physical Outreach	School	3) Vocational school	School	19.8	F	F	Yes										Yes		Negative	Non-Reactive	Unknown	Yes	Unknown	6) Student		Siriraj Hospital	18-<22yo	15-<25yo	Yes	Yes	Yes	No	No	No	Yes		Yes		School	No information / Unknown	Yes	No information / Unknown	PrEP	1) M/F	Physical		No	0) Youths (13-<25yo)	0) Negative
Physical Outreach	School	3) Vocational school	School	21.3	M	M	Yes										Yes		Negative	Reactive	Yes	Unknown	Unknown	6) Student	Bma Health Centers		18-<22yo	15-<25yo	Yes	Yes	Yes	No	No	No	Yes	Yes			School	Yes	No information / Unknown	No information / Unknown	No information / Unknown	1) M/F	Physical		No	0) Youths (13-<25yo)	0) Negative
Physical Outreach	School	3) Vocational school	School	21.7	M	M											Yes		Negative	Non-Reactive	Unknown	Unknown	Unknown	6) Student			18-<22yo	15-<25yo	Yes	Yes	Yes	No	No	No	Yes				School	No information / Unknown	No information / Unknown	No information / Unknown	No information / Unknown	1) M/F	Physical		No	0) Youths (13-<25yo)	0) Negative
Physical Outreach	School	3) Vocational school	School	21.3	F	F		Yes							Yes		Yes		Negative	Non-Reactive	Unknown	Unknown	Unknown	6) Student			18-<22yo	15-<25yo	Yes	Yes	Yes	No	No	No	Yes				School	No information / Unknown	No information / Unknown	No information / Unknown	No information / Unknown	1) M/F	Physical		No	0) Youths (13-<25yo)	0) Negative
Physical Outreach	School	3) Vocational school	School	22.9	M	TG									Yes	No	Yes		Negative	Non-Reactive	Unknown	Yes	Unknown	6) Student		Siriraj Hospital	22-<25yo	15-<25yo	Yes	Yes	Yes	No	No	No	Yes		Yes		School	No information / Unknown	Yes	No information / Unknown	PrEP	0) MSM/TG/BI	Physical		No	0) Youths (13-<25yo)	0) Negative
Physical Outreach	School	3) Vocational school	School	20.6	M	M		Yes									Yes		Negative	Non-Reactive	Unknown	Unknown	Unknown	6) Student			18-<22yo	15-<25yo	Yes	Yes	Yes	No	No	No	Yes				School	No information / Unknown	No information / Unknown	No information / Unknown	No information / Unknown	1) M/F	Physical		No	0) Youths (13-<25yo)	0) Negative
Physical Outreach	School	3) Vocational school	School	20.1	F	F	Yes										Yes		Negative	Non-Reactive	Unknown	Unknown	Unknown	6) Student			18-<22yo	15-<25yo	Yes	Yes	Yes	No	No	No	Yes				School	No information / Unknown	No information / Unknown	No information / Unknown	No information / Unknown	1) M/F	Physical		No	0) Youths (13-<25yo)	0) Negative
Physical Outreach	School	3) Vocational school	School	22.9	M	M	Yes								Yes		Yes		Negative	Non-Reactive	Unknown	Unknown	Unknown	6) Student			22-<25yo	15-<25yo	Yes	Yes	Yes	No	No	No	Yes				School	No information / Unknown	No information / Unknown	No information / Unknown	No information / Unknown	1) M/F	Physical		No	0) Youths (13-<25yo)	0) Negative
Physical Outreach	School	3) Vocational school	School	25.6	F	F	Yes										Yes		Negative	Non-Reactive	Unknown	Unknown	Unknown	6) Student				25-50yo	Yes	Yes	Yes	No	No	No	Yes				School	No information / Unknown	No information / Unknown	No information / Unknown	No information / Unknown	1) M/F	Physical		No	1) Adults (25+yo)	0) Negative
Physical Outreach	School	3) Vocational school	School	18.9	M	M	Yes										Yes		Negative	Non-Reactive	Unknown	Unknown	Unknown	6) Student			18-<22yo	15-<25yo	Yes	Yes	Yes	No	No	No	Yes				School	No information / Unknown	No information / Unknown	No information / Unknown	No information / Unknown	1) M/F	Physical		No	0) Youths (13-<25yo)	0) Negative
Physical Outreach	School	3) Vocational school	School	21	F	F	Yes										Yes		Negative	Non-Reactive	Unknown	Unknown	Unknown	6) Student			18-<22yo	15-<25yo	Yes	Yes	Yes	No	No	No	Yes				School	No information / Unknown	No information / Unknown	No information / Unknown	No information / Unknown	1) M/F	Physical		No	0) Youths (13-<25yo)	0) Negative
Physical Outreach	School	3) Vocational school	School	21.8	M	M	Yes										Yes		Negative	Non-Reactive	Unknown	Unknown	Unknown	6) Student			18-<22yo	15-<25yo	Yes	Yes	Yes	No	No	No	Yes				School	No information / Unknown	No information / Unknown	No information / Unknown	No information / Unknown	1) M/F	Physical		No	0) Youths (13-<25yo)	0) Negative
Physical Outreach	School	3) Vocational school	School	22	M	MSM	Yes									No	Yes		Negative	Non-Reactive	Unknown	Unknown	Unknown	6) Student			22-<25yo	15-<25yo	Yes	Yes	Yes	No	No	No	Yes				School	No information / Unknown	No information / Unknown	No information / Unknown	No information / Unknown	0) MSM/TG/BI	Physical		No	0) Youths (13-<25yo)	0) Negative
Physical Outreach	School	3) Vocational school	School	21.1	M	M		Yes									Yes		Negative	Non-Reactive	Unknown	Unknown	Unknown	6) Student			18-<22yo	15-<25yo	Yes	Yes	Yes	No	No	No	Yes				School	No information / Unknown	No information / Unknown	No information / Unknown	No information / Unknown	1) M/F	Physical		No	0) Youths (13-<25yo)	0) Negative
Physical Outreach	School	3) Vocational school	School	23.9	M	M											Yes		Negative	Non-Reactive	Unknown	Unknown	Unknown	6) Student			22-<25yo	15-<25yo	Yes	Yes	Yes	No	No	No	Yes				School	No information / Unknown	No information / Unknown	No information / Unknown	No information / Unknown	1) M/F	Physical		No	0) Youths (13-<25yo)	0) Negative
Physical Outreach	School	3) Vocational school	School	23.7	M	M	Yes								Yes		Yes		Negative	Non-Reactive	Unknown	Unknown	Unknown	6) Student			22-<25yo	15-<25yo	Yes	Yes	Yes	No	No	No	Yes				School	No information / Unknown	No information / Unknown	No information / Unknown	No information / Unknown	1) M/F	Physical		No	0) Youths (13-<25yo)	0) Negative
Physical Outreach	School	3) Vocational school	School	22.7	F	F	Yes										Yes		Negative	Non-Reactive	Unknown	Unknown	Unknown	6) Student			22-<25yo	15-<25yo	Yes	Yes	Yes	No	No	No	Yes				School	No information / Unknown	No information / Unknown	No information / Unknown	No information / Unknown	1) M/F	Physical		No	0) Youths (13-<25yo)	0) Negative
Physical Outreach	School	3) Vocational school	School	23.9	F	F		Yes							Yes		Yes		Negative	Non-Reactive	Unknown	Unknown	Unknown	6) Student			22-<25yo	15-<25yo	Yes	Yes	Yes	No	No	No	Yes				School	No information / Unknown	No information / Unknown	No information / Unknown	No information / Unknown	1) M/F	Physical		No	0) Youths (13-<25yo)	0) Negative
Physical Outreach	School	3) Vocational school	School	24.2	M	M	Yes								Yes		Yes		Negative	Non-Reactive	Unknown	Unknown	Unknown	6) Student			22-<25yo	15-<25yo	Yes	Yes	Yes	No	No	No	Yes				School	No information / Unknown	No information / Unknown	No information / Unknown	No information / Unknown	1) M/F	Physical		No	0) Youths (13-<25yo)	0) Negative
Physical Outreach	School	3) Vocational school	School	22.1	M	M											Yes		Negative	Non-Reactive	Unknown	Unknown	Unknown	6) Student			22-<25yo	15-<25yo	Yes	Yes	Yes	No	No	No	Yes				School	No information / Unknown	No information / Unknown	No information / Unknown	No information / Unknown	1) M/F	Physical		No	0) Youths (13-<25yo)	0) Negative
Physical Outreach	School	2) High school	School	15.6	M	M											No				Unknown	Unknown	Unknown	6) Student			15-<18yo	15-<25yo				No	No	No	No				School	No information / Unknown	No information / Unknown	No information / Unknown	No information / Unknown	1) M/F	Physical			0) Youths (13-<25yo)
Physical Outreach	School	2) High school	School	15.9	M	M											Yes		Negative	Non-Reactive	Unknown	Unknown	Unknown	6) Student			15-<18yo	15-<25yo	Yes	Yes	Yes	No	No	No	Yes				School	No information / Unknown	No information / Unknown	No information / Unknown	No information / Unknown	1) M/F	Physical		No	0) Youths (13-<25yo)	0) Negative
Physical Outreach	School	2) High school	School	16.6	M	M											Yes		Negative	Non-Reactive	Unknown	Unknown	Unknown	6) Student			15-<18yo	15-<25yo	Yes	Yes	Yes	No	No	No	Yes				School	No information / Unknown	No information / Unknown	No information / Unknown	No information / Unknown	1) M/F	Physical		No	0) Youths (13-<25yo)	0) Negative
Physical Outreach	School	2) High school	School	17.7	M	M	Yes								Yes		Yes		Negative	Non-Reactive	Unknown	Unknown	Unknown	6) Student			15-<18yo	15-<25yo	Yes	Yes	Yes	No	No	No	Yes				School	No information / Unknown	No information / Unknown	No information / Unknown	No information / Unknown	1) M/F	Physical		No	0) Youths (13-<25yo)	0) Negative
Physical Outreach	School	2) High school	School	15.8	M	M											Yes		Negative	Non-Reactive	Unknown	Unknown	Unknown	6) Student			15-<18yo	15-<25yo	Yes	Yes	Yes	No	No	No	Yes				School	No information / Unknown	No information / Unknown	No information / Unknown	No information / Unknown	1) M/F	Physical		No	0) Youths (13-<25yo)	0) Negative
Physical Outreach	School	2) High school	School	16.4	M	M											Yes		Negative	Non-Reactive	Unknown	Unknown	Unknown	6) Student			15-<18yo	15-<25yo	Yes	Yes	Yes	No	No	No	Yes				School	No information / Unknown	No information / Unknown	No information / Unknown	No information / Unknown	1) M/F	Physical		No	0) Youths (13-<25yo)	0) Negative
Physical Outreach	School	2) High school	School	16	M	M											Yes		Negative	Non-Reactive	Unknown	Unknown	Unknown	6) Student			15-<18yo	15-<25yo	Yes	Yes	Yes	No	No	No	Yes				School	No information / Unknown	No information / Unknown	No information / Unknown	No information / Unknown	1) M/F	Physical		No	0) Youths (13-<25yo)	0) Negative
Physical Outreach	School	2) High school	School	16.1	M	M											Yes		Negative	Non-Reactive	Unknown	Unknown	Unknown	6) Student			15-<18yo	15-<25yo	Yes	Yes	Yes	No	No	No	Yes				School	No information / Unknown	No information / Unknown	No information / Unknown	No information / Unknown	1) M/F	Physical		No	0) Youths (13-<25yo)	0) Negative
Physical Outreach	School	2) High school	School	15.9	M	M											Yes		Negative	Non-Reactive	Unknown	Unknown	Unknown	6) Student			15-<18yo	15-<25yo	Yes	Yes	Yes	No	No	No	Yes				School	No information / Unknown	No information / Unknown	No information / Unknown	No information / Unknown	1) M/F	Physical		No	0) Youths (13-<25yo)	0) Negative
Physical Outreach	School	2) High school	School		M	MSM	Yes										Yes		Negative	Non-Reactive	Unknown	Unknown	Unknown	6) Student					Yes	Yes	Yes	No	No	No	Yes				School	No information / Unknown	No information / Unknown	No information / Unknown	No information / Unknown	0) MSM/TG/BI	Physical		No		0) Negative
Physical Outreach	School	2) High school	School	15.9	M	M					Yes			Yes			Yes		Negative	Non-Reactive	Unknown	Unknown	Unknown	6) Student			15-<18yo	15-<25yo	Yes	Yes	Yes	No	No	No	Yes				School	No information / Unknown	No information / Unknown	No information / Unknown	No information / Unknown	1) M/F	Physical		No	0) Youths (13-<25yo)	0) Negative
Physical Outreach	School	2) High school	School	15.7	M	M											Yes		Negative	Non-Reactive	Unknown	Unknown	Unknown	6) Student			15-<18yo	15-<25yo	Yes	Yes	Yes	No	No	No	Yes				School	No information / Unknown	No information / Unknown	No information / Unknown	No information / Unknown	1) M/F	Physical		No	0) Youths (13-<25yo)	0) Negative
Physical Outreach	School	2) High school	School	16.6	M	M											Yes		Negative	Non-Reactive	Unknown	Unknown	Unknown	6) Student			15-<18yo	15-<25yo	Yes	Yes	Yes	No	No	No	Yes				School	No information / Unknown	No information / Unknown	No information / Unknown	No information / Unknown	1) M/F	Physical		No	0) Youths (13-<25yo)	0) Negative
Physical Outreach	School	2) High school	School	29.4	M	M									Yes		Yes		Negative	Non-Reactive	Unknown	Unknown	Unknown					25-50yo	Yes	Yes	Yes	No	No	No	Yes				School	No information / Unknown	No information / Unknown	No information / Unknown	No information / Unknown	1) M/F	Physical		No	1) Adults (25+yo)	0) Negative
Physical Outreach	School	2) High school	School	16.5	M	M											Yes		Negative	Non-Reactive	Unknown	Unknown	Unknown	6) Student			15-<18yo	15-<25yo	Yes	Yes	Yes	No	No	No	Yes				School	No information / Unknown	No information / Unknown	No information / Unknown	No information / Unknown	1) M/F	Physical		No	0) Youths (13-<25yo)	0) Negative
Physical Outreach	School	2) High school	School	49.6	F	F									Yes		Yes		Negative	Non-Reactive	Unknown	Unknown	Unknown	12) Government/state enterprise employee				25-50yo	Yes	Yes	Yes	No	No	No	Yes				School	No information / Unknown	No information / Unknown	No information / Unknown	No information / Unknown	1) M/F	Physical		No	1) Adults (25+yo)	0) Negative
Physical Outreach	School	2) High school	School	23.9	M	M											Yes		Negative	Non-Reactive	Unknown	Unknown	Unknown				22-<25yo	15-<25yo	Yes	Yes	Yes	No	No	No	Yes				School	No information / Unknown	No information / Unknown	No information / Unknown	No information / Unknown	1) M/F	Physical		No	0) Youths (13-<25yo)	0) Negative
Physical Outreach	School	2) High school	School	53.7	F	F											Yes		Negative	Non-Reactive	Unknown	Unknown	Unknown					>50yo	Yes	Yes	Yes	No	No	No	Yes				School	No information / Unknown	No information / Unknown	No information / Unknown	No information / Unknown	1) M/F	Physical		No	1) Adults (25+yo)	0) Negative
Physical Outreach	School	2) High school	School	15.5	M	M											Yes		Negative	Non-Reactive	Unknown	Unknown	Unknown	6) Student			15-<18yo	15-<25yo	Yes	Yes	Yes	No	No	No	Yes				School	No information / Unknown	No information / Unknown	No information / Unknown	No information / Unknown	1) M/F	Physical		No	0) Youths (13-<25yo)	0) Negative
Physical Outreach	School	2) High school	School	16.3	M	M											Yes		Negative	Non-Reactive	Unknown	Unknown	Unknown	6) Student			15-<18yo	15-<25yo	Yes	Yes	Yes	No	No	No	Yes				School	No information / Unknown	No information / Unknown	No information / Unknown	No information / Unknown	1) M/F	Physical		No	0) Youths (13-<25yo)	0) Negative
Physical Outreach	School	2) High school	School	15.5	M	M											Yes		Negative	Non-Reactive	Unknown	Unknown	Unknown	6) Student			15-<18yo	15-<25yo	Yes	Yes	Yes	No	No	No	Yes				School	No information / Unknown	No information / Unknown	No information / Unknown	No information / Unknown	1) M/F	Physical		No	0) Youths (13-<25yo)	0) Negative
Physical Outreach	School	2) High school	School	16.4	M	M											Yes		Negative	Non-Reactive	Unknown	Unknown	Unknown	6) Student			15-<18yo	15-<25yo	Yes	Yes	Yes	No	No	No	Yes				School	No information / Unknown	No information / Unknown	No information / Unknown	No information / Unknown	1) M/F	Physical		No	0) Youths (13-<25yo)	0) Negative
Physical Outreach	School	2) High school	School	16.1	M	M											Yes		Negative	Non-Reactive	Unknown	Unknown	Unknown	6) Student			15-<18yo	15-<25yo	Yes	Yes	Yes	No	No	No	Yes				School	No information / Unknown	No information / Unknown	No information / Unknown	No information / Unknown	1) M/F	Physical		No	0) Youths (13-<25yo)	0) Negative
Physical Outreach	School	2) High school	School	16.2	M	M											Yes		Negative	Non-Reactive	Unknown	Unknown	Unknown	6) Student			15-<18yo	15-<25yo	Yes	Yes	Yes	No	No	No	Yes				School	No information / Unknown	No information / Unknown	No information / Unknown	No information / Unknown	1) M/F	Physical		No	0) Youths (13-<25yo)	0) Negative
Physical Outreach	School	2) High school	School	15.7	M	M											Yes		Negative	Non-Reactive	Unknown	Unknown	Unknown	6) Student			15-<18yo	15-<25yo	Yes	Yes	Yes	No	No	No	Yes				School	No information / Unknown	No information / Unknown	No information / Unknown	No information / Unknown	1) M/F	Physical		No	0) Youths (13-<25yo)	0) Negative
Physical Outreach	School	2) High school	School	15.6	M	M											Yes		Negative	Non-Reactive	Unknown	Unknown	Unknown	6) Student			15-<18yo	15-<25yo	Yes	Yes	Yes	No	No	No	Yes				School	No information / Unknown	No information / Unknown	No information / Unknown	No information / Unknown	1) M/F	Physical		No	0) Youths (13-<25yo)	0) Negative
Physical Outreach	School	2) High school	School	15.6	M	M											Yes		Negative	Non-Reactive	Unknown	Unknown	Unknown	6) Student			15-<18yo	15-<25yo	Yes	Yes	Yes	No	No	No	Yes				School	No information / Unknown	No information / Unknown	No information / Unknown	No information / Unknown	1) M/F	Physical		No	0) Youths (13-<25yo)	0) Negative
Physical Outreach	School	2) High school	School	15.8	M	M											Yes		Negative	Non-Reactive	Unknown	Unknown	Unknown	6) Student			15-<18yo	15-<25yo	Yes	Yes	Yes	No	No	No	Yes				School	No information / Unknown	No information / Unknown	No information / Unknown	No information / Unknown	1) M/F	Physical		No	0) Youths (13-<25yo)	0) Negative
Physical Outreach	School	2) High school	School	53.7	F	F											Yes		Negative	Non-Reactive	Unknown	Unknown	Unknown					>50yo	Yes	Yes	Yes	No	No	No	Yes				School	No information / Unknown	No information / Unknown	No information / Unknown	No information / Unknown	1) M/F	Physical		No	1) Adults (25+yo)	0) Negative
Physical Outreach	School	2) High school	School	42	F	F											Yes		Negative	Non-Reactive	Unknown	Unknown	Unknown					25-50yo	Yes	Yes	Yes	No	No	No	Yes				School	No information / Unknown	No information / Unknown	No information / Unknown	No information / Unknown	1) M/F	Physical		No	1) Adults (25+yo)	0) Negative
Physical Outreach	School	2) High school	School	16.4	M	M											Yes		Negative	Non-Reactive	Unknown	Unknown	Unknown	6) Student			15-<18yo	15-<25yo	Yes	Yes	Yes	No	No	No	Yes				School	No information / Unknown	No information / Unknown	No information / Unknown	No information / Unknown	1) M/F	Physical		No	0) Youths (13-<25yo)	0) Negative
Physical Outreach	School	2) High school	School	15.5	M	M											Yes		Negative	Non-Reactive	Unknown	Unknown	Unknown	6) Student			15-<18yo	15-<25yo	Yes	Yes	Yes	No	No	No	Yes				School	No information / Unknown	No information / Unknown	No information / Unknown	No information / Unknown	1) M/F	Physical		No	0) Youths (13-<25yo)	0) Negative
Physical Outreach	School	2) High school	School	15	F	F											Yes		Negative	Non-Reactive	Unknown	Unknown	Unknown				15-<18yo	15-<25yo	Yes	Yes	Yes	No	No	No	Yes				School	No information / Unknown	No information / Unknown	No information / Unknown	No information / Unknown	1) M/F	Physical		No	0) Youths (13-<25yo)	0) Negative
Physical Outreach	School	2) High school	School	27.5	F	F											Yes		Negative	Non-Reactive	Unknown	Unknown	Unknown					25-50yo	Yes	Yes	Yes	No	No	No	Yes				School	No information / Unknown	No information / Unknown	No information / Unknown	No information / Unknown	1) M/F	Physical		No	1) Adults (25+yo)	0) Negative
Physical Outreach	School	2) High school	School	16.4	M	M											Yes		Negative	Non-Reactive	Unknown	Unknown	Unknown	6) Student			15-<18yo	15-<25yo	Yes	Yes	Yes	No	No	No	Yes				School	No information / Unknown	No information / Unknown	No information / Unknown	No information / Unknown	1) M/F	Physical		No	0) Youths (13-<25yo)	0) Negative
Physical Outreach	School	2) High school	School	16.2	M	M											Yes		Negative	Non-Reactive	Unknown	Unknown	Unknown	6) Student			15-<18yo	15-<25yo	Yes	Yes	Yes	No	No	No	Yes				School	No information / Unknown	No information / Unknown	No information / Unknown	No information / Unknown	1) M/F	Physical		No	0) Youths (13-<25yo)	0) Negative
Physical Outreach	School	2) High school	School	15.9	M	M											Yes		Negative	Non-Reactive	Unknown	Unknown	Unknown	6) Student			15-<18yo	15-<25yo	Yes	Yes	Yes	No	No	No	Yes				School	No information / Unknown	No information / Unknown	No information / Unknown	No information / Unknown	1) M/F	Physical		No	0) Youths (13-<25yo)	0) Negative
Physical Outreach	School	2) High school	School	30.6	F	F											Yes		Negative	Non-Reactive	Unknown	Unknown	Unknown					25-50yo	Yes	Yes	Yes	No	No	No	Yes				School	No information / Unknown	No information / Unknown	No information / Unknown	No information / Unknown	1) M/F	Physical		No	1) Adults (25+yo)	0) Negative
Physical Outreach	School	2) High school	School	15.5	M	M											Yes		Negative	Non-Reactive	Unknown	Unknown	Unknown	6) Student			15-<18yo	15-<25yo	Yes	Yes	Yes	No	No	No	Yes				School	No information / Unknown	No information / Unknown	No information / Unknown	No information / Unknown	1) M/F	Physical		No	0) Youths (13-<25yo)	0) Negative
Physical Outreach	School	2) High school	School	26.5	F	F											Yes		Negative	Non-Reactive	Unknown	Unknown	Unknown					25-50yo	Yes	Yes	Yes	No	No	No	Yes				School	No information / Unknown	No information / Unknown	No information / Unknown	No information / Unknown	1) M/F	Physical		No	1) Adults (25+yo)	0) Negative
Physical Outreach	School	2) High school	School	15.7	M	M											Yes		Negative	Non-Reactive	Unknown	Unknown	Unknown	6) Student			15-<18yo	15-<25yo	Yes	Yes	Yes	No	No	No	Yes				School	No information / Unknown	No information / Unknown	No information / Unknown	No information / Unknown	1) M/F	Physical		No	0) Youths (13-<25yo)	0) Negative
Physical Outreach	School	2) High school	School	16.3	M	M											Yes		Negative	Non-Reactive	Unknown	Unknown	Unknown	6) Student			15-<18yo	15-<25yo	Yes	Yes	Yes	No	No	No	Yes				School	No information / Unknown	No information / Unknown	No information / Unknown	No information / Unknown	1) M/F	Physical		No	0) Youths (13-<25yo)	0) Negative
Physical Outreach	School	2) High school	School	15.9	M	M											Yes		Negative	Non-Reactive	Unknown	Unknown	Unknown	6) Student			15-<18yo	15-<25yo	Yes	Yes	Yes	No	No	No	Yes				School	No information / Unknown	No information / Unknown	No information / Unknown	No information / Unknown	1) M/F	Physical		No	0) Youths (13-<25yo)	0) Negative
Physical Outreach	School	2) High school	School	15.7	M	M											Yes		Negative	Non-Reactive	Unknown	Unknown	Unknown	6) Student			15-<18yo	15-<25yo	Yes	Yes	Yes	No	No	No	Yes				School	No information / Unknown	No information / Unknown	No information / Unknown	No information / Unknown	1) M/F	Physical		No	0) Youths (13-<25yo)	0) Negative
Physical Outreach	School	2) High school	School	15.5	M	M											Yes		Negative	Non-Reactive	Unknown	Unknown	Unknown	6) Student			15-<18yo	15-<25yo	Yes	Yes	Yes	No	No	No	Yes				School	No information / Unknown	No information / Unknown	No information / Unknown	No information / Unknown	1) M/F	Physical		No	0) Youths (13-<25yo)	0) Negative
Physical Outreach	School	2) High school	School	16	M	M	Yes										Yes		Negative	Non-Reactive	Unknown	Unknown	Unknown	6) Student			15-<18yo	15-<25yo	Yes	Yes	Yes	No	No	No	Yes				School	No information / Unknown	No information / Unknown	No information / Unknown	No information / Unknown	1) M/F	Physical		No	0) Youths (13-<25yo)	0) Negative
Physical Outreach	School	2) High school	School	15.9	M	M											Yes		Negative	Non-Reactive	Unknown	Unknown	Unknown	6) Student			15-<18yo	15-<25yo	Yes	Yes	Yes	No	No	No	Yes				School	No information / Unknown	No information / Unknown	No information / Unknown	No information / Unknown	1) M/F	Physical		No	0) Youths (13-<25yo)	0) Negative
Physical Outreach	School	2) High school	School	16	M	M											Yes		Negative	Non-Reactive	Unknown	Unknown	Unknown	6) Student			15-<18yo	15-<25yo	Yes	Yes	Yes	No	No	No	Yes				School	No information / Unknown	No information / Unknown	No information / Unknown	No information / Unknown	1) M/F	Physical		No	0) Youths (13-<25yo)	0) Negative
Physical Outreach	School	2) High school	School	16	M	MSM	Yes									No	Yes		Negative	Non-Reactive	Unknown	Unknown	Unknown	6) Student			15-<18yo	15-<25yo	Yes	Yes	Yes	No	No	No	Yes				School	No information / Unknown	No information / Unknown	No information / Unknown	No information / Unknown	0) MSM/TG/BI	Physical		No	0) Youths (13-<25yo)	0) Negative
Physical Outreach	School	2) High school	School	16.1	M	M			Yes								Yes		Negative	Non-Reactive	Unknown	Unknown	Unknown	6) Student			15-<18yo	15-<25yo	Yes	Yes	Yes	No	No	No	Yes				School	No information / Unknown	No information / Unknown	No information / Unknown	No information / Unknown	1) M/F	Physical		No	0) Youths (13-<25yo)	0) Negative
Physical Outreach	School	2) High school	School	57.4	M	M	Yes										Yes		Negative	Non-Reactive	Unknown	Unknown	Unknown	1) Laborer				>50yo	Yes	Yes	Yes	No	No	No	Yes				School	No information / Unknown	No information / Unknown	No information / Unknown	No information / Unknown	1) M/F	Physical		No	1) Adults (25+yo)	0) Negative
Physical Outreach	School	2) High school	School	16.3	M	M											Yes		Negative	Non-Reactive	Unknown	Unknown	Unknown	6) Student			15-<18yo	15-<25yo	Yes	Yes	Yes	No	No	No	Yes				School	No information / Unknown	No information / Unknown	No information / Unknown	No information / Unknown	1) M/F	Physical		No	0) Youths (13-<25yo)	0) Negative
Physical Outreach	School	2) High school	School	15.9	M	M											Yes		Negative	Non-Reactive	Unknown	Unknown	Unknown	6) Student			15-<18yo	15-<25yo	Yes	Yes	Yes	No	No	No	Yes				School	No information / Unknown	No information / Unknown	No information / Unknown	No information / Unknown	1) M/F	Physical		No	0) Youths (13-<25yo)	0) Negative
Physical Outreach	School	2) High school	School	16	M	M											Yes		Negative	Non-Reactive	Unknown	Unknown	Unknown	6) Student			15-<18yo	15-<25yo	Yes	Yes	Yes	No	No	No	Yes				School	No information / Unknown	No information / Unknown	No information / Unknown	No information / Unknown	1) M/F	Physical		No	0) Youths (13-<25yo)	0) Negative
Physical Outreach	School	2) High school	School	16.1	M	M											Yes		Negative	Non-Reactive	Unknown	Unknown	Unknown	6) Student			15-<18yo	15-<25yo	Yes	Yes	Yes	No	No	No	Yes				School	No information / Unknown	No information / Unknown	No information / Unknown	No information / Unknown	1) M/F	Physical		No	0) Youths (13-<25yo)	0) Negative
Physical Outreach	School	2) High school	School	15.8	M	MSM	Yes									No	Yes		Negative	Non-Reactive	Unknown	Unknown	Unknown	6) Student			15-<18yo	15-<25yo	Yes	Yes	Yes	No	No	No	Yes				School	No information / Unknown	No information / Unknown	No information / Unknown	No information / Unknown	0) MSM/TG/BI	Physical		No	0) Youths (13-<25yo)	0) Negative
Physical Outreach	School	2) High school	School	16	M	M		Yes									Yes		Negative	Non-Reactive	Unknown	Unknown	Unknown	6) Student			15-<18yo	15-<25yo	Yes	Yes	Yes	No	No	No	Yes				School	No information / Unknown	No information / Unknown	No information / Unknown	No information / Unknown	1) M/F	Physical		No	0) Youths (13-<25yo)	0) Negative
Physical Outreach	School	3) Vocational school	School	18.8	F	F									Yes		Yes		Negative	Non-Reactive	Unknown	Unknown	Unknown	6) Student			18-<22yo	15-<25yo	Yes	Yes	Yes	No	No	No	Yes				School	No information / Unknown	No information / Unknown	No information / Unknown	No information / Unknown	1) M/F	Physical		No	0) Youths (13-<25yo)	0) Negative
Physical Outreach	School	3) Vocational school	School	17	F	F	Yes										Yes		Negative	Non-Reactive	Unknown	Unknown	Unknown	6) Student			15-<18yo	15-<25yo	Yes	Yes	Yes	No	No	No	Yes				School	No information / Unknown	No information / Unknown	No information / Unknown	No information / Unknown	1) M/F	Physical		No	0) Youths (13-<25yo)	0) Negative
Physical Outreach	School	3) Vocational school	School	76.4	M	M											Yes		Negative	Non-Reactive	Unknown	Unknown	Unknown	6) Student				>50yo	Yes	Yes	Yes	No	No	No	Yes				School	No information / Unknown	No information / Unknown	No information / Unknown	No information / Unknown	1) M/F	Physical		No	1) Adults (25+yo)	0) Negative
Physical Outreach	School	3) Vocational school	School	17.9	M	M		Yes									Yes		Negative	Non-Reactive	Unknown	Unknown	Unknown	6) Student			15-<18yo	15-<25yo	Yes	Yes	Yes	No	No	No	Yes				School	No information / Unknown	No information / Unknown	No information / Unknown	No information / Unknown	1) M/F	Physical		No	0) Youths (13-<25yo)	0) Negative
Physical Outreach	School	3) Vocational school	School	18.2	F	F			Yes						Yes		No				Unknown	Unknown	Unknown	6) Student			18-<22yo	15-<25yo				No	No	No	No				School	No information / Unknown	No information / Unknown	No information / Unknown	No information / Unknown	1) M/F	Physical			0) Youths (13-<25yo)
Physical Outreach	School	3) Vocational school	School	17.7	F	F	Yes										Yes		Negative	Non-Reactive	Unknown	Unknown	Unknown	6) Student			15-<18yo	15-<25yo	Yes	Yes	Yes	No	No	No	Yes				School	No information / Unknown	No information / Unknown	No information / Unknown	No information / Unknown	1) M/F	Physical		No	0) Youths (13-<25yo)	0) Negative
Physical Outreach	School	3) Vocational school	School	19.3	F	F	Yes										Yes		Negative	Non-Reactive	Unknown	Unknown	Unknown	6) Student			18-<22yo	15-<25yo	Yes	Yes	Yes	No	No	No	Yes				School	No information / Unknown	No information / Unknown	No information / Unknown	No information / Unknown	1) M/F	Physical		No	0) Youths (13-<25yo)	0) Negative
Physical Outreach	School	3) Vocational school	School	15.8	F	F			Yes								Yes		Negative	Non-Reactive	Unknown	Unknown	Unknown	6) Student			15-<18yo	15-<25yo	Yes	Yes	Yes	No	No	No	Yes				School	No information / Unknown	No information / Unknown	No information / Unknown	No information / Unknown	1) M/F	Physical		No	0) Youths (13-<25yo)	0) Negative
Physical Outreach	School	3) Vocational school	School	18.7	F	F	Yes										Yes		Negative	Non-Reactive	Unknown	Unknown	Unknown	6) Student			18-<22yo	15-<25yo	Yes	Yes	Yes	No	No	No	Yes				School	No information / Unknown	No information / Unknown	No information / Unknown	No information / Unknown	1) M/F	Physical		No	0) Youths (13-<25yo)	0) Negative
Physical Outreach	School	3) Vocational school	School	18.7	F	F	Yes								Yes		Yes		Negative	Non-Reactive	Unknown	Unknown	Unknown	6) Student			18-<22yo	15-<25yo	Yes	Yes	Yes	No	No	No	Yes				School	No information / Unknown	No information / Unknown	No information / Unknown	No information / Unknown	1) M/F	Physical		No	0) Youths (13-<25yo)	0) Negative
Physical Outreach	School	3) Vocational school	School	18.8	F	F	Yes								Yes		Yes		Negative	Non-Reactive	Unknown	Unknown	Unknown	6) Student			18-<22yo	15-<25yo	Yes	Yes	Yes	No	No	No	Yes				School	No information / Unknown	No information / Unknown	No information / Unknown	No information / Unknown	1) M/F	Physical		No	0) Youths (13-<25yo)	0) Negative
Physical Outreach	School	3) Vocational school	School	17.3	M	M	Yes										Yes		Negative	Non-Reactive	Unknown	Unknown	Unknown	6) Student			15-<18yo	15-<25yo	Yes	Yes	Yes	No	No	No	Yes				School	No information / Unknown	No information / Unknown	No information / Unknown	No information / Unknown	1) M/F	Physical		No	0) Youths (13-<25yo)	0) Negative
Physical Outreach	School	3) Vocational school	School	17.8	M	MSM									Yes	No	Yes		Negative	Non-Reactive	Unknown	Unknown	Unknown	6) Student			15-<18yo	15-<25yo	Yes	Yes	Yes	No	No	No	Yes				School	No information / Unknown	No information / Unknown	No information / Unknown	No information / Unknown	0) MSM/TG/BI	Physical		No	0) Youths (13-<25yo)	0) Negative
Physical Outreach	School	3) Vocational school	School	17.6	M	M	Yes										Yes		Negative	Non-Reactive	Unknown	Unknown	Unknown	6) Student			15-<18yo	15-<25yo	Yes	Yes	Yes	No	No	No	Yes				School	No information / Unknown	No information / Unknown	No information / Unknown	No information / Unknown	1) M/F	Physical		No	0) Youths (13-<25yo)	0) Negative
Physical Outreach	School	3) Vocational school	School		M	M											Yes		Negative	Non-Reactive	Unknown	Unknown	Unknown	6) Student					Yes	Yes	Yes	No	No	No	Yes				School	No information / Unknown	No information / Unknown	No information / Unknown	No information / Unknown	1) M/F	Physical		No		0) Negative
Physical Outreach	School	3) Vocational school	School	17.5	M	M		Yes									Yes		Negative	Non-Reactive	Unknown	Unknown	Unknown	6) Student			15-<18yo	15-<25yo	Yes	Yes	Yes	No	No	No	Yes				School	No information / Unknown	No information / Unknown	No information / Unknown	No information / Unknown	1) M/F	Physical		No	0) Youths (13-<25yo)	0) Negative
Physical Outreach	School	3) Vocational school	School	16.3	F	F	Yes										Yes		Negative	Non-Reactive	Unknown	Unknown	Unknown	6) Student			15-<18yo	15-<25yo	Yes	Yes	Yes	No	No	No	Yes				School	No information / Unknown	No information / Unknown	No information / Unknown	No information / Unknown	1) M/F	Physical		No	0) Youths (13-<25yo)	0) Negative
Physical Outreach	School	3) Vocational school	School	15.7	M	M									Yes		Yes		Negative	Non-Reactive	Unknown	Unknown	Unknown	6) Student			15-<18yo	15-<25yo	Yes	Yes	Yes	No	No	No	Yes				School	No information / Unknown	No information / Unknown	No information / Unknown	No information / Unknown	1) M/F	Physical		No	0) Youths (13-<25yo)	0) Negative
Physical Outreach	School	3) Vocational school	School	17.4	F	F	Yes										Yes		Negative	Non-Reactive	Unknown	Unknown	Unknown	6) Student			15-<18yo	15-<25yo	Yes	Yes	Yes	No	No	No	Yes				School	No information / Unknown	No information / Unknown	No information / Unknown	No information / Unknown	1) M/F	Physical		No	0) Youths (13-<25yo)	0) Negative
Physical Outreach	School	3) Vocational school	School	15.9	F	F	Yes										Yes		Negative	Non-Reactive	Unknown	Unknown	Unknown	6) Student			15-<18yo	15-<25yo	Yes	Yes	Yes	No	No	No	Yes				School	No information / Unknown	No information / Unknown	No information / Unknown	No information / Unknown	1) M/F	Physical		No	0) Youths (13-<25yo)	0) Negative
Physical Outreach	School	3) Vocational school	School	17.2	F	F											Yes		Negative	Non-Reactive	Unknown	Unknown	Unknown	6) Student			15-<18yo	15-<25yo	Yes	Yes	Yes	No	No	No	Yes				School	No information / Unknown	No information / Unknown	No information / Unknown	No information / Unknown	1) M/F	Physical		No	0) Youths (13-<25yo)	0) Negative
Physical Outreach	School	3) Vocational school	School	17	F	F											Yes		Negative	Non-Reactive	Unknown	Unknown	Unknown	6) Student			15-<18yo	15-<25yo	Yes	Yes	Yes	No	No	No	Yes				School	No information / Unknown	No information / Unknown	No information / Unknown	No information / Unknown	1) M/F	Physical		No	0) Youths (13-<25yo)	0) Negative
Physical Outreach	School	3) Vocational school	School	20.4	M	MSM	Yes									No	Yes		Negative	Non-Reactive	Unknown	Yes	Unknown	6) Student			18-<22yo	15-<25yo	Yes	Yes	Yes	No	No	No	Yes		Yes		School	No information / Unknown	Yes	No information / Unknown	PrEP	0) MSM/TG/BI	Physical		No	0) Youths (13-<25yo)	0) Negative
Physical Outreach	School	3) Vocational school	School	17.4	F	F	Yes										Yes		Negative	Non-Reactive	Unknown	Unknown	Unknown	6) Student			15-<18yo	15-<25yo	Yes	Yes	Yes	No	No	No	Yes				School	No information / Unknown	No information / Unknown	No information / Unknown	No information / Unknown	1) M/F	Physical		No	0) Youths (13-<25yo)	0) Negative
Physical Outreach	School	3) Vocational school	School	18.1	F	F	Yes										Yes		Negative	Non-Reactive	Unknown	Unknown	Unknown	6) Student			18-<22yo	15-<25yo	Yes	Yes	Yes	No	No	No	Yes				School	No information / Unknown	No information / Unknown	No information / Unknown	No information / Unknown	1) M/F	Physical		No	0) Youths (13-<25yo)	0) Negative
Physical Outreach	School	3) Vocational school	School	18	M	M											Yes		Negative	Non-Reactive	Unknown	Unknown	Unknown	6) Student			18-<22yo	15-<25yo	Yes	Yes	Yes	No	No	No	Yes				School	No information / Unknown	No information / Unknown	No information / Unknown	No information / Unknown	1) M/F	Physical		No	0) Youths (13-<25yo)	0) Negative
Physical Outreach	School	3) Vocational school	School	17.1	M	M	Yes										Yes		Negative	Non-Reactive	Unknown	Unknown	Unknown	6) Student			15-<18yo	15-<25yo	Yes	Yes	Yes	No	No	No	Yes				School	No information / Unknown	No information / Unknown	No information / Unknown	No information / Unknown	1) M/F	Physical		No	0) Youths (13-<25yo)	0) Negative
Physical Outreach	School	3) Vocational school	School	55	F	F											Yes		Negative	Non-Reactive	Unknown	Unknown	Unknown					>50yo	Yes	Yes	Yes	No	No	No	Yes				School	No information / Unknown	No information / Unknown	No information / Unknown	No information / Unknown	1) M/F	Physical		No	1) Adults (25+yo)	0) Negative
Physical Outreach	School	3) Vocational school	School	39	F	F	Yes										Yes		Negative	Non-Reactive	Unknown	Unknown	Unknown	12) Government/state enterprise employee				25-50yo	Yes	Yes	Yes	No	No	No	Yes				School	No information / Unknown	No information / Unknown	No information / Unknown	No information / Unknown	1) M/F	Physical		No	1) Adults (25+yo)	0) Negative
Physical Outreach	School	3) Vocational school	School	18	F	F											Yes		Negative	Non-Reactive	Unknown	Unknown	Unknown	6) Student			18-<22yo	15-<25yo	Yes	Yes	Yes	No	No	No	Yes				School	No information / Unknown	No information / Unknown	No information / Unknown	No information / Unknown	1) M/F	Physical		No	0) Youths (13-<25yo)	0) Negative
Physical Outreach	School	3) Vocational school	School	42	F	F	Yes								Yes		Yes		Negative	Non-Reactive	Unknown	Unknown	Unknown	12) Government/state enterprise employee				25-50yo	Yes	Yes	Yes	No	No	No	Yes				School	No information / Unknown	No information / Unknown	No information / Unknown	No information / Unknown	1) M/F	Physical		No	1) Adults (25+yo)	0) Negative
Physical Outreach	School	3) Vocational school	School	44	F	F									Yes		Yes		Negative	Non-Reactive	Unknown	Unknown	Unknown	12) Government/state enterprise employee				25-50yo	Yes	Yes	Yes	No	No	No	Yes				School	No information / Unknown	No information / Unknown	No information / Unknown	No information / Unknown	1) M/F	Physical		No	1) Adults (25+yo)	0) Negative
Physical Outreach	School	3) Vocational school	School	16	F	F											Yes		Negative	Non-Reactive	Unknown	Unknown	Unknown	6) Student			15-<18yo	15-<25yo	Yes	Yes	Yes	No	No	No	Yes				School	No information / Unknown	No information / Unknown	No information / Unknown	No information / Unknown	1) M/F	Physical		No	0) Youths (13-<25yo)	0) Negative
Physical Outreach	School	3) Vocational school	School	18	M	MSM	Yes									No	Yes		Negative	Non-Reactive	Unknown	Unknown	Unknown	6) Student			18-<22yo	15-<25yo	Yes	Yes	Yes	No	No	No	Yes				School	No information / Unknown	No information / Unknown	No information / Unknown	No information / Unknown	0) MSM/TG/BI	Physical		No	0) Youths (13-<25yo)	0) Negative
Physical Outreach	School	3) Vocational school	School	18	F	F	Yes										Yes		Negative	Non-Reactive	Unknown	Unknown	Unknown	6) Student			18-<22yo	15-<25yo	Yes	Yes	Yes	No	No	No	Yes				School	No information / Unknown	No information / Unknown	No information / Unknown	No information / Unknown	1) M/F	Physical		No	0) Youths (13-<25yo)	0) Negative
Physical Outreach	School	3) Vocational school	School	19	F	F	Yes										Yes		Negative	Non-Reactive	Unknown	Unknown	Unknown	6) Student			18-<22yo	15-<25yo	Yes	Yes	Yes	No	No	No	Yes				School	No information / Unknown	No information / Unknown	No information / Unknown	No information / Unknown	1) M/F	Physical		No	0) Youths (13-<25yo)	0) Negative
Physical Outreach	School	3) Vocational school	School	22	F	F	Yes										Yes		Negative	Non-Reactive	Unknown	Unknown	Unknown	6) Student			22-<25yo	15-<25yo	Yes	Yes	Yes	No	No	No	Yes				School	No information / Unknown	No information / Unknown	No information / Unknown	No information / Unknown	1) M/F	Physical		No	0) Youths (13-<25yo)	0) Negative
Physical Outreach	School	3) Vocational school	School	21	F	F	Yes										Yes		Negative	Non-Reactive	Unknown	Unknown	Unknown	6) Student			18-<22yo	15-<25yo	Yes	Yes	Yes	No	No	No	Yes				School	No information / Unknown	No information / Unknown	No information / Unknown	No information / Unknown	1) M/F	Physical		No	0) Youths (13-<25yo)	0) Negative
Physical Outreach	School	3) Vocational school	School	19	F	F											Yes		Negative	Non-Reactive	Unknown	Unknown	Unknown	6) Student			18-<22yo	15-<25yo	Yes	Yes	Yes	No	No	No	Yes				School	No information / Unknown	No information / Unknown	No information / Unknown	No information / Unknown	1) M/F	Physical		No	0) Youths (13-<25yo)	0) Negative
Physical Outreach	School	3) Vocational school	School	16	F	F			Yes								Yes		Negative	Non-Reactive	Unknown	Unknown	Unknown	6) Student			15-<18yo	15-<25yo	Yes	Yes	Yes	No	No	No	Yes				School	No information / Unknown	No information / Unknown	No information / Unknown	No information / Unknown	1) M/F	Physical		No	0) Youths (13-<25yo)	0) Negative
Physical Outreach	School	3) Vocational school	School	18	F	F	Yes										Yes		Negative	Non-Reactive	Unknown	Unknown	Unknown	6) Student			18-<22yo	15-<25yo	Yes	Yes	Yes	No	No	No	Yes				School	No information / Unknown	No information / Unknown	No information / Unknown	No information / Unknown	1) M/F	Physical		No	0) Youths (13-<25yo)	0) Negative
Physical Outreach	School	3) Vocational school	School	20	F	F	Yes								Yes		Yes		Negative	Non-Reactive	Unknown	Unknown	Unknown	6) Student			18-<22yo	15-<25yo	Yes	Yes	Yes	No	No	No	Yes				School	No information / Unknown	No information / Unknown	No information / Unknown	No information / Unknown	1) M/F	Physical		No	0) Youths (13-<25yo)	0) Negative
Physical Outreach	School	3) Vocational school	School	19	F	F	Yes										Yes		Negative	Non-Reactive	Unknown	Unknown	Unknown	6) Student			18-<22yo	15-<25yo	Yes	Yes	Yes	No	No	No	Yes				School	No information / Unknown	No information / Unknown	No information / Unknown	No information / Unknown	1) M/F	Physical		No	0) Youths (13-<25yo)	0) Negative
Physical Outreach	School	3) Vocational school	School	19	F	F	Yes								Yes		Yes		Negative	Non-Reactive	Unknown	Unknown	Unknown	6) Student			18-<22yo	15-<25yo	Yes	Yes	Yes	No	No	No	Yes				School	No information / Unknown	No information / Unknown	No information / Unknown	No information / Unknown	1) M/F	Physical		No	0) Youths (13-<25yo)	0) Negative
Physical Outreach	School	3) Vocational school	School	34	F	F	Yes								Yes		Yes		Negative	Non-Reactive	Unknown	Unknown	Unknown	12) Government/state enterprise employee				25-50yo	Yes	Yes	Yes	No	No	No	Yes				School	No information / Unknown	No information / Unknown	No information / Unknown	No information / Unknown	1) M/F	Physical		No	1) Adults (25+yo)	0) Negative
Physical Outreach	School	3) Vocational school	School	19	M	M	Yes								Yes		Yes		Negative	Non-Reactive	Unknown	Unknown	Unknown	6) Student			18-<22yo	15-<25yo	Yes	Yes	Yes	No	No	No	Yes				School	No information / Unknown	No information / Unknown	No information / Unknown	No information / Unknown	1) M/F	Physical		No	0) Youths (13-<25yo)	0) Negative
Physical Outreach	School	3) Vocational school	School	19	F	F	Yes										Yes		Negative	Non-Reactive	Unknown	Unknown	Unknown	6) Student			18-<22yo	15-<25yo	Yes	Yes	Yes	No	No	No	Yes				School	No information / Unknown	No information / Unknown	No information / Unknown	No information / Unknown	1) M/F	Physical		No	0) Youths (13-<25yo)	0) Negative
Physical Outreach	School	3) Vocational school	School	17	F	F											Yes		Negative	Non-Reactive	Unknown	Unknown	Unknown	6) Student			15-<18yo	15-<25yo	Yes	Yes	Yes	No	No	No	Yes				School	No information / Unknown	No information / Unknown	No information / Unknown	No information / Unknown	1) M/F	Physical		No	0) Youths (13-<25yo)	0) Negative
Physical Outreach	School	3) Vocational school	School	27	M	M	Yes										Yes		Negative	Non-Reactive	Unknown	Unknown	Unknown	12) Government/state enterprise employee				25-50yo	Yes	Yes	Yes	No	No	No	Yes				School	No information / Unknown	No information / Unknown	No information / Unknown	No information / Unknown	1) M/F	Physical		No	1) Adults (25+yo)	0) Negative
Physical Outreach	School	3) Vocational school	School	57	F	F	Yes										Yes		Negative	Non-Reactive	Unknown	Unknown	Unknown					>50yo	Yes	Yes	Yes	No	No	No	Yes				School	No information / Unknown	No information / Unknown	No information / Unknown	No information / Unknown	1) M/F	Physical		No	1) Adults (25+yo)	0) Negative
Physical Outreach	School	3) Vocational school	School	58	F	F	Yes										Yes		Negative	Non-Reactive	Unknown	Unknown	Unknown	12) Government/state enterprise employee				>50yo	Yes	Yes	Yes	No	No	No	Yes				School	No information / Unknown	No information / Unknown	No information / Unknown	No information / Unknown	1) M/F	Physical		No	1) Adults (25+yo)	0) Negative
Physical Outreach	School	3) Vocational school	School	18	F	F	Yes										Yes		Negative	Non-Reactive	Unknown	Unknown	Unknown	6) Student			18-<22yo	15-<25yo	Yes	Yes	Yes	No	No	No	Yes				School	No information / Unknown	No information / Unknown	No information / Unknown	No information / Unknown	1) M/F	Physical		No	0) Youths (13-<25yo)	0) Negative
Physical Outreach	School	3) Vocational school	School	19	F	F											Yes		Negative	Non-Reactive	Unknown	Unknown	Unknown	6) Student			18-<22yo	15-<25yo	Yes	Yes	Yes	No	No	No	Yes				School	No information / Unknown	No information / Unknown	No information / Unknown	No information / Unknown	1) M/F	Physical		No	0) Youths (13-<25yo)	0) Negative
Physical Outreach	School	3) Vocational school	School	19	F	F	Yes								Yes		Yes		Negative	Non-Reactive	Unknown	Unknown	Unknown	6) Student			18-<22yo	15-<25yo	Yes	Yes	Yes	No	No	No	Yes				School	No information / Unknown	No information / Unknown	No information / Unknown	No information / Unknown	1) M/F	Physical		No	0) Youths (13-<25yo)	0) Negative
Physical Outreach	School	3) Vocational school	School	17	M	M									Yes		Yes		Negative	Non-Reactive	Unknown	Unknown	Unknown	6) Student			15-<18yo	15-<25yo	Yes	Yes	Yes	No	No	No	Yes				School	No information / Unknown	No information / Unknown	No information / Unknown	No information / Unknown	1) M/F	Physical		No	0) Youths (13-<25yo)	0) Negative
Physical Outreach	School	3) Vocational school	School	17	F	F			Yes								Yes		Negative	Non-Reactive	Unknown	Unknown	Unknown	6) Student			15-<18yo	15-<25yo	Yes	Yes	Yes	No	No	No	Yes				School	No information / Unknown	No information / Unknown	No information / Unknown	No information / Unknown	1) M/F	Physical		No	0) Youths (13-<25yo)	0) Negative
Physical Outreach	School	3) Vocational school	School	17	F	F	Yes										Yes		Negative	Non-Reactive	Unknown	Unknown	Unknown	6) Student			15-<18yo	15-<25yo	Yes	Yes	Yes	No	No	No	Yes				School	No information / Unknown	No information / Unknown	No information / Unknown	No information / Unknown	1) M/F	Physical		No	0) Youths (13-<25yo)	0) Negative
Physical Outreach	School	3) Vocational school	School	16	F	F	Yes										Yes		Negative	Non-Reactive	Unknown	Unknown	Unknown	6) Student			15-<18yo	15-<25yo	Yes	Yes	Yes	No	No	No	Yes				School	No information / Unknown	No information / Unknown	No information / Unknown	No information / Unknown	1) M/F	Physical		No	0) Youths (13-<25yo)	0) Negative
Physical Outreach	School	3) Vocational school	School	17	F	F											Yes		Negative	Non-Reactive	Unknown	Unknown	Unknown	6) Student			15-<18yo	15-<25yo	Yes	Yes	Yes	No	No	No	Yes				School	No information / Unknown	No information / Unknown	No information / Unknown	No information / Unknown	1) M/F	Physical		No	0) Youths (13-<25yo)	0) Negative
Physical Outreach	School	3) Vocational school	School	17	M	MSM		Yes								No	Yes		Negative	Non-Reactive	Unknown	Unknown	Unknown	6) Student			15-<18yo	15-<25yo	Yes	Yes	Yes	No	No	No	Yes				School	No information / Unknown	No information / Unknown	No information / Unknown	No information / Unknown	0) MSM/TG/BI	Physical		No	0) Youths (13-<25yo)	0) Negative
Physical Outreach	School	3) Vocational school	School	19	M	M	Yes										Yes		Negative	Non-Reactive	Unknown	Unknown	Unknown	6) Student			18-<22yo	15-<25yo	Yes	Yes	Yes	No	No	No	Yes				School	No information / Unknown	No information / Unknown	No information / Unknown	No information / Unknown	1) M/F	Physical		No	0) Youths (13-<25yo)	0) Negative
Physical Outreach	School	3) Vocational school	School	17	M	M	Yes								Yes		Yes		Negative	Non-Reactive	Unknown	Unknown	Unknown	6) Student			15-<18yo	15-<25yo	Yes	Yes	Yes	No	No	No	Yes				School	No information / Unknown	No information / Unknown	No information / Unknown	No information / Unknown	1) M/F	Physical		No	0) Youths (13-<25yo)	0) Negative
Physical Outreach	School	3) Vocational school	School	19	M	M	Yes										Yes		Negative	Non-Reactive	Unknown	Unknown	Unknown	6) Student			18-<22yo	15-<25yo	Yes	Yes	Yes	No	No	No	Yes				School	No information / Unknown	No information / Unknown	No information / Unknown	No information / Unknown	1) M/F	Physical		No	0) Youths (13-<25yo)	0) Negative
Physical Outreach	School	3) Vocational school	School	17	F	F											Yes		Negative	Non-Reactive	Unknown	Unknown	Unknown	6) Student			15-<18yo	15-<25yo	Yes	Yes	Yes	No	No	No	Yes				School	No information / Unknown	No information / Unknown	No information / Unknown	No information / Unknown	1) M/F	Physical		No	0) Youths (13-<25yo)	0) Negative
Physical Outreach	School	3) Vocational school	School	19	F	F	Yes										Yes		Negative	Non-Reactive	Unknown	Unknown	Unknown	6) Student			18-<22yo	15-<25yo	Yes	Yes	Yes	No	No	No	Yes				School	No information / Unknown	No information / Unknown	No information / Unknown	No information / Unknown	1) M/F	Physical		No	0) Youths (13-<25yo)	0) Negative
Physical Outreach	School	3) Vocational school	School	16	F	F											Yes		Negative	Non-Reactive	Unknown	Unknown	Unknown	6) Student			15-<18yo	15-<25yo	Yes	Yes	Yes	No	No	No	Yes				School	No information / Unknown	No information / Unknown	No information / Unknown	No information / Unknown	1) M/F	Physical		No	0) Youths (13-<25yo)	0) Negative
Physical Outreach	School	3) Vocational school	School	20	F	F											Yes		Negative	Non-Reactive	Unknown	Unknown	Unknown	6) Student			18-<22yo	15-<25yo	Yes	Yes	Yes	No	No	No	Yes				School	No information / Unknown	No information / Unknown	No information / Unknown	No information / Unknown	1) M/F	Physical		No	0) Youths (13-<25yo)	0) Negative
Physical Outreach	School	3) Vocational school	School	18	M	M	Yes										Yes		Negative	Non-Reactive	Unknown	Unknown	Unknown	6) Student			18-<22yo	15-<25yo	Yes	Yes	Yes	No	No	No	Yes				School	No information / Unknown	No information / Unknown	No information / Unknown	No information / Unknown	1) M/F	Physical		No	0) Youths (13-<25yo)	0) Negative
Physical Outreach	School	3) Vocational school	School	19	F	F	Yes										Yes		Negative	Non-Reactive	Unknown	Unknown	Unknown	6) Student			18-<22yo	15-<25yo	Yes	Yes	Yes	No	No	No	Yes				School	No information / Unknown	No information / Unknown	No information / Unknown	No information / Unknown	1) M/F	Physical		No	0) Youths (13-<25yo)	0) Negative
Physical Outreach	School	3) Vocational school	School	19	M	M	Yes										Yes		Negative	Non-Reactive	Unknown	Unknown	Unknown	6) Student			18-<22yo	15-<25yo	Yes	Yes	Yes	No	No	No	Yes				School	No information / Unknown	No information / Unknown	No information / Unknown	No information / Unknown	1) M/F	Physical		No	0) Youths (13-<25yo)	0) Negative
Physical Outreach	School	3) Vocational school	School	17	M	M	Yes										Yes		Negative	Non-Reactive	Unknown	Unknown	Unknown	6) Student			15-<18yo	15-<25yo	Yes	Yes	Yes	No	No	No	Yes				School	No information / Unknown	No information / Unknown	No information / Unknown	No information / Unknown	1) M/F	Physical		No	0) Youths (13-<25yo)	0) Negative
Physical Outreach	School	3) Vocational school	School	20	M	M	Yes										Yes		Negative	Non-Reactive	Unknown	Unknown	Unknown	6) Student			18-<22yo	15-<25yo	Yes	Yes	Yes	No	No	No	Yes				School	No information / Unknown	No information / Unknown	No information / Unknown	No information / Unknown	1) M/F	Physical		No	0) Youths (13-<25yo)	0) Negative
Physical Outreach	School	3) Vocational school	School	19	F	F	Yes								Yes		Yes		Negative	Non-Reactive	Unknown	Unknown	Unknown	6) Student			18-<22yo	15-<25yo	Yes	Yes	Yes	No	No	No	Yes				School	No information / Unknown	No information / Unknown	No information / Unknown	No information / Unknown	1) M/F	Physical		No	0) Youths (13-<25yo)	0) Negative
Physical Outreach	School	3) Vocational school	School	16	F	F	Yes										Yes		Negative	Non-Reactive	Unknown	Unknown	Unknown	6) Student			15-<18yo	15-<25yo	Yes	Yes	Yes	No	No	No	Yes				School	No information / Unknown	No information / Unknown	No information / Unknown	No information / Unknown	1) M/F	Physical		No	0) Youths (13-<25yo)	0) Negative
Physical Outreach	School	3) Vocational school	School	16	M	MSM										No	Yes		Negative	Non-Reactive	Unknown	Unknown	Unknown	6) Student			15-<18yo	15-<25yo	Yes	Yes	Yes	No	No	No	Yes				School	No information / Unknown	No information / Unknown	No information / Unknown	No information / Unknown	0) MSM/TG/BI	Physical		No	0) Youths (13-<25yo)	0) Negative
Physical Outreach	School	3) Vocational school	School	19	M	MSM	Yes								Yes	No	Yes		Positive	Reactive	Unknown	Unknown	Unknown	6) Student			18-<22yo	15-<25yo	Yes	Yes	Yes	Yes	Yes	Yes	Yes				School	No information / Unknown	No information / Unknown	No information / Unknown	No information / Unknown	0) MSM/TG/BI	Physical		No	0) Youths (13-<25yo)	1) Positive
Physical Outreach	School	3) Vocational school	School	19	M	M	Yes										Yes		Negative	Non-Reactive	Unknown	Unknown	Unknown	6) Student			18-<22yo	15-<25yo	Yes	Yes	Yes	No	No	No	Yes				School	No information / Unknown	No information / Unknown	No information / Unknown	No information / Unknown	1) M/F	Physical		No	0) Youths (13-<25yo)	0) Negative
Physical Outreach	School	3) Vocational school	School	17	F	F											Yes		Negative	Non-Reactive	Unknown	Unknown	Unknown	6) Student			15-<18yo	15-<25yo	Yes	Yes	Yes	No	No	No	Yes				School	No information / Unknown	No information / Unknown	No information / Unknown	No information / Unknown	1) M/F	Physical		No	0) Youths (13-<25yo)	0) Negative
Physical Outreach	School	3) Vocational school	School	21	M	MSM			Yes							No	Yes		Negative	Non-Reactive	Unknown	Unknown	Unknown	6) Student			18-<22yo	15-<25yo	Yes	Yes	Yes	No	No	No	Yes				School	No information / Unknown	No information / Unknown	No information / Unknown	No information / Unknown	0) MSM/TG/BI	Physical		No	0) Youths (13-<25yo)	0) Negative
Physical Outreach	School	3) Vocational school	School	17	F	F	Yes										Yes		Negative	Non-Reactive	Unknown	Unknown	Unknown	6) Student			15-<18yo	15-<25yo	Yes	Yes	Yes	No	No	No	Yes				School	No information / Unknown	No information / Unknown	No information / Unknown	No information / Unknown	1) M/F	Physical		No	0) Youths (13-<25yo)	0) Negative
Physical Outreach	School	3) Vocational school	School	19	F	F	Yes								Yes		Yes		Negative	Non-Reactive	Unknown	Unknown	Unknown	6) Student			18-<22yo	15-<25yo	Yes	Yes	Yes	No	No	No	Yes				School	No information / Unknown	No information / Unknown	No information / Unknown	No information / Unknown	1) M/F	Physical		No	0) Youths (13-<25yo)	0) Negative
Physical Outreach	School	3) Vocational school	School	18	F	F	Yes								Yes		Yes		Negative	Non-Reactive	Unknown	Unknown	Unknown	6) Student			18-<22yo	15-<25yo	Yes	Yes	Yes	No	No	No	Yes				School	No information / Unknown	No information / Unknown	No information / Unknown	No information / Unknown	1) M/F	Physical		No	0) Youths (13-<25yo)	0) Negative
Physical Outreach	School	3) Vocational school	School	19	F	F	Yes										Yes		Negative	Non-Reactive	Unknown	Unknown	Unknown	6) Student			18-<22yo	15-<25yo	Yes	Yes	Yes	No	No	No	Yes				School	No information / Unknown	No information / Unknown	No information / Unknown	No information / Unknown	1) M/F	Physical		No	0) Youths (13-<25yo)	0) Negative
Physical Outreach	School	3) Vocational school	School	17	M	M	Yes								Yes		Yes		Negative	Non-Reactive	Unknown	Unknown	Unknown	6) Student			15-<18yo	15-<25yo	Yes	Yes	Yes	No	No	No	Yes				School	No information / Unknown	No information / Unknown	No information / Unknown	No information / Unknown	1) M/F	Physical		No	0) Youths (13-<25yo)	0) Negative
Physical Outreach	School	3) Vocational school	School	16	M	MSM		Yes								No	Yes		Negative	Non-Reactive	Unknown	Unknown	Unknown	6) Student			15-<18yo	15-<25yo	Yes	Yes	Yes	No	No	No	Yes				School	No information / Unknown	No information / Unknown	No information / Unknown	No information / Unknown	0) MSM/TG/BI	Physical		No	0) Youths (13-<25yo)	0) Negative
Physical Outreach	School	3) Vocational school	School	20	F	F			Yes								Yes		Negative	Non-Reactive	Unknown	Unknown	Unknown	6) Student			18-<22yo	15-<25yo	Yes	Yes	Yes	No	No	No	Yes				School	No information / Unknown	No information / Unknown	No information / Unknown	No information / Unknown	1) M/F	Physical		No	0) Youths (13-<25yo)	0) Negative
Physical Outreach	School	3) Vocational school	School	19	M	MSM	Yes								Yes	Yes	Yes		Positive	Reactive	Unknown	Unknown	Unknown	6) Student			18-<22yo	15-<25yo	Yes	Yes	Yes	Yes	Yes	Yes	Yes				School	No information / Unknown	No information / Unknown	No information / Unknown	No information / Unknown	0) MSM/TG/BI	Physical		No	0) Youths (13-<25yo)	1) Positive
Physical Outreach	School	2) High school	School	15	F	F											Yes		Negative	Non-Reactive	Unknown	Unknown	Unknown	6) Student			15-<18yo	15-<25yo	Yes	Yes	Yes	No	No	No	Yes				School	No information / Unknown	No information / Unknown	No information / Unknown	No information / Unknown	1) M/F	Physical		No	0) Youths (13-<25yo)	0) Negative
Physical Outreach	School	2) High school	School	14	F	F											Yes		Negative	Non-Reactive	Unknown	Unknown	Unknown	6) Student			<15yo	<15yo	Yes	Yes	Yes	No	No	No	Yes				School	No information / Unknown	No information / Unknown	No information / Unknown	No information / Unknown	1) M/F	Physical		No	0) Youths (13-<25yo)	0) Negative
Physical Outreach	School	2) High school	School	14	F	F											Yes		Negative	Non-Reactive	Unknown	Unknown	Unknown	6) Student			<15yo	<15yo	Yes	Yes	Yes	No	No	No	Yes				School	No information / Unknown	No information / Unknown	No information / Unknown	No information / Unknown	1) M/F	Physical		No	0) Youths (13-<25yo)	0) Negative
Physical Outreach	School	2) High school	School	14	M	M											Yes		Negative	Non-Reactive	Unknown	Unknown	Unknown	6) Student			<15yo	<15yo	Yes	Yes	Yes	No	No	No	Yes				School	No information / Unknown	No information / Unknown	No information / Unknown	No information / Unknown	1) M/F	Physical		No	0) Youths (13-<25yo)	0) Negative
Physical Outreach	School	2) High school	School	17	F	F	Yes										Yes		Negative	Non-Reactive	Unknown	Unknown	Unknown	6) Student			15-<18yo	15-<25yo	Yes	Yes	Yes	No	No	No	Yes				School	No information / Unknown	No information / Unknown	No information / Unknown	No information / Unknown	1) M/F	Physical		No	0) Youths (13-<25yo)	0) Negative
Physical Outreach	School	2) High school	School	17	F	F											Yes		Negative	Non-Reactive	Unknown	Unknown	Unknown	6) Student			15-<18yo	15-<25yo	Yes	Yes	Yes	No	No	No	Yes				School	No information / Unknown	No information / Unknown	No information / Unknown	No information / Unknown	1) M/F	Physical		No	0) Youths (13-<25yo)	0) Negative
Physical Outreach	School	2) High school	School	17	M	MSM	Yes									No	Yes		Negative	Non-Reactive	Unknown	Unknown	Unknown	6) Student			15-<18yo	15-<25yo	Yes	Yes	Yes	No	No	No	Yes				School	No information / Unknown	No information / Unknown	No information / Unknown	No information / Unknown	0) MSM/TG/BI	Physical		No	0) Youths (13-<25yo)	0) Negative
Physical Outreach	School	2) High school	School	15	F	F											Yes		Negative	Non-Reactive	Unknown	Unknown	Unknown	6) Student			15-<18yo	15-<25yo	Yes	Yes	Yes	No	No	No	Yes				School	No information / Unknown	No information / Unknown	No information / Unknown	No information / Unknown	1) M/F	Physical		No	0) Youths (13-<25yo)	0) Negative
Physical Outreach	School	2) High school	School	14	F	F											Yes		Negative	Non-Reactive	Unknown	Unknown	Unknown	6) Student			<15yo	<15yo	Yes	Yes	Yes	No	No	No	Yes				School	No information / Unknown	No information / Unknown	No information / Unknown	No information / Unknown	1) M/F	Physical		No	0) Youths (13-<25yo)	0) Negative
Physical Outreach	School	2) High school	School	14	M	MSM											No				Unknown	Unknown	Unknown	6) Student			<15yo	<15yo				No	No	No	No				School	No information / Unknown	No information / Unknown	No information / Unknown	No information / Unknown	0) MSM/TG/BI	Physical			0) Youths (13-<25yo)
Physical Outreach	School	2) High school	School	17	F	F											Yes		Negative	Non-Reactive	Unknown	Unknown	Unknown	6) Student			15-<18yo	15-<25yo	Yes	Yes	Yes	No	No	No	Yes				School	No information / Unknown	No information / Unknown	No information / Unknown	No information / Unknown	1) M/F	Physical		No	0) Youths (13-<25yo)	0) Negative
Physical Outreach	School	2) High school	School	13	F	F											Yes		Negative	Non-Reactive	Unknown	Unknown	Unknown	6) Student			<15yo	<15yo	Yes	Yes	Yes	No	No	No	Yes				School	No information / Unknown	No information / Unknown	No information / Unknown	No information / Unknown	1) M/F	Physical		No	0) Youths (13-<25yo)	0) Negative
Physical Outreach	School	2) High school	School	14	M	M											Yes		Negative	Non-Reactive	Unknown	Unknown	Unknown	6) Student			<15yo	<15yo	Yes	Yes	Yes	No	No	No	Yes				School	No information / Unknown	No information / Unknown	No information / Unknown	No information / Unknown	1) M/F	Physical		No	0) Youths (13-<25yo)	0) Negative
Physical Outreach	School	2) High school	School	15	M	M											Yes		Negative	Non-Reactive	Unknown	Unknown	Unknown	6) Student			15-<18yo	15-<25yo	Yes	Yes	Yes	No	No	No	Yes				School	No information / Unknown	No information / Unknown	No information / Unknown	No information / Unknown	1) M/F	Physical		No	0) Youths (13-<25yo)	0) Negative
Physical Outreach	School	2) High school	School	14	M	M											No				Unknown	Unknown	Unknown	6) Student			<15yo	<15yo				No	No	No	No				School	No information / Unknown	No information / Unknown	No information / Unknown	No information / Unknown	1) M/F	Physical			0) Youths (13-<25yo)
Physical Outreach	School	2) High school	School	15	M	M	Yes										Yes		Negative	Non-Reactive	Unknown	Unknown	Unknown	6) Student			15-<18yo	15-<25yo	Yes	Yes	Yes	No	No	No	Yes				School	No information / Unknown	No information / Unknown	No information / Unknown	No information / Unknown	1) M/F	Physical		No	0) Youths (13-<25yo)	0) Negative
Physical Outreach	School	2) High school	School	17	M	M	Yes										Yes		Negative	Non-Reactive	Unknown	Unknown	Unknown	6) Student			15-<18yo	15-<25yo	Yes	Yes	Yes	No	No	No	Yes				School	No information / Unknown	No information / Unknown	No information / Unknown	No information / Unknown	1) M/F	Physical		No	0) Youths (13-<25yo)	0) Negative
Physical Outreach	School	2) High school	School	17	F	F	Yes										Yes		Negative	Non-Reactive	Unknown	Unknown	Unknown	6) Student			15-<18yo	15-<25yo	Yes	Yes	Yes	No	No	No	Yes				School	No information / Unknown	No information / Unknown	No information / Unknown	No information / Unknown	1) M/F	Physical		No	0) Youths (13-<25yo)	0) Negative
Physical Outreach	School	2) High school	School	18	F	F	Yes										Yes		Negative	Non-Reactive	Unknown	Unknown	Unknown	6) Student			18-<22yo	15-<25yo	Yes	Yes	Yes	No	No	No	Yes				School	No information / Unknown	No information / Unknown	No information / Unknown	No information / Unknown	1) M/F	Physical		No	0) Youths (13-<25yo)	0) Negative
Physical Outreach	School	2) High school	School	17	M	M											Yes		Negative	Non-Reactive	Unknown	Unknown	Unknown	6) Student			15-<18yo	15-<25yo	Yes	Yes	Yes	No	No	No	Yes				School	No information / Unknown	No information / Unknown	No information / Unknown	No information / Unknown	1) M/F	Physical		No	0) Youths (13-<25yo)	0) Negative
Physical Outreach	School	2) High school	School	13	M	M											Yes		Negative	Non-Reactive	Unknown	Unknown	Unknown	6) Student			<15yo	<15yo	Yes	Yes	Yes	No	No	No	Yes				School	No information / Unknown	No information / Unknown	No information / Unknown	No information / Unknown	1) M/F	Physical		No	0) Youths (13-<25yo)	0) Negative
Physical Outreach	School	2) High school	School	14	M	M											Yes		Negative	Non-Reactive	Unknown	Unknown	Unknown	6) Student			<15yo	<15yo	Yes	Yes	Yes	No	No	No	Yes				School	No information / Unknown	No information / Unknown	No information / Unknown	No information / Unknown	1) M/F	Physical		No	0) Youths (13-<25yo)	0) Negative
Physical Outreach	School	2) High school	School	18	M	M											Yes		Negative	Non-Reactive	Unknown	Unknown	Unknown	6) Student			18-<22yo	15-<25yo	Yes	Yes	Yes	No	No	No	Yes				School	No information / Unknown	No information / Unknown	No information / Unknown	No information / Unknown	1) M/F	Physical		No	0) Youths (13-<25yo)	0) Negative
Physical Outreach	School	2) High school	School	14	M	M											No				Unknown	Unknown	Unknown	6) Student			<15yo	<15yo				No	No	No	No				School	No information / Unknown	No information / Unknown	No information / Unknown	No information / Unknown	1) M/F	Physical			0) Youths (13-<25yo)
Physical Outreach	School	2) High school	School	38	M	M	Yes										Yes		Negative	Non-Reactive	Unknown	Unknown	Unknown	13) Military/police				25-50yo	Yes	Yes	Yes	No	No	No	Yes				School	No information / Unknown	No information / Unknown	No information / Unknown	No information / Unknown	1) M/F	Physical		No	1) Adults (25+yo)	0) Negative
Physical Outreach	School	2) High school	School	16	M	M											Yes		Negative	Non-Reactive	Unknown	Unknown	Unknown	6) Student			15-<18yo	15-<25yo	Yes	Yes	Yes	No	No	No	Yes				School	No information / Unknown	No information / Unknown	No information / Unknown	No information / Unknown	1) M/F	Physical		No	0) Youths (13-<25yo)	0) Negative
Physical Outreach	School	2) High school	School	15	M	M	Yes								Yes		Yes		Negative	Non-Reactive	Unknown	Unknown	Unknown	6) Student			15-<18yo	15-<25yo	Yes	Yes	Yes	No	No	No	Yes				School	No information / Unknown	No information / Unknown	No information / Unknown	No information / Unknown	1) M/F	Physical		No	0) Youths (13-<25yo)	0) Negative
Physical Outreach	School	2) High school	School	17	F	F											Yes		Negative	Non-Reactive	Unknown	Unknown	Unknown	6) Student			15-<18yo	15-<25yo	Yes	Yes	Yes	No	No	No	Yes				School	No information / Unknown	No information / Unknown	No information / Unknown	No information / Unknown	1) M/F	Physical		No	0) Youths (13-<25yo)	0) Negative
Physical Outreach	School	2) High school	School	14	F	F	Yes										Yes		Negative	Non-Reactive	Unknown	Unknown	Unknown	6) Student			<15yo	<15yo	Yes	Yes	Yes	No	No	No	Yes				School	No information / Unknown	No information / Unknown	No information / Unknown	No information / Unknown	1) M/F	Physical		No	0) Youths (13-<25yo)	0) Negative
Physical Outreach	School	2) High school	School	14	M	M											Yes		Negative	Non-Reactive	Unknown	Unknown	Unknown	6) Student			<15yo	<15yo	Yes	Yes	Yes	No	No	No	Yes				School	No information / Unknown	No information / Unknown	No information / Unknown	No information / Unknown	1) M/F	Physical		No	0) Youths (13-<25yo)	0) Negative
Physical Outreach	School	2) High school	School	15	F	F											Yes		Negative	Non-Reactive	Unknown	Unknown	Unknown	6) Student			15-<18yo	15-<25yo	Yes	Yes	Yes	No	No	No	Yes				School	No information / Unknown	No information / Unknown	No information / Unknown	No information / Unknown	1) M/F	Physical		No	0) Youths (13-<25yo)	0) Negative
Physical Outreach	School	2) High school	School	14	F	F											Yes		Negative	Non-Reactive	Unknown	Unknown	Unknown	6) Student			<15yo	<15yo	Yes	Yes	Yes	No	No	No	Yes				School	No information / Unknown	No information / Unknown	No information / Unknown	No information / Unknown	1) M/F	Physical		No	0) Youths (13-<25yo)	0) Negative
Physical Outreach	School	2) High school	School	14	F	F									Yes	Yes	No				Unknown	Unknown	Unknown	6) Student			<15yo	<15yo				No	No	No	No				School	No information / Unknown	No information / Unknown	No information / Unknown	No information / Unknown	1) M/F	Physical			0) Youths (13-<25yo)
Physical Outreach	School	2) High school	School	12	F	F											No				Unknown	Unknown	Unknown	6) Student			<15yo	<15yo				No	No	No	No				School	No information / Unknown	No information / Unknown	No information / Unknown	No information / Unknown	1) M/F	Physical			0) Youths (13-<25yo)
Physical Outreach	School	2) High school	School	13	M	MSM											Yes		Negative	Non-Reactive	Unknown	Unknown	Unknown	6) Student			<15yo	<15yo	Yes	Yes	Yes	No	No	No	Yes				School	No information / Unknown	No information / Unknown	No information / Unknown	No information / Unknown	0) MSM/TG/BI	Physical		No	0) Youths (13-<25yo)	0) Negative
Physical Outreach	School	2) High school	School	14	F	F											Yes		Negative	Non-Reactive	Unknown	Unknown	Unknown	6) Student			<15yo	<15yo	Yes	Yes	Yes	No	No	No	Yes				School	No information / Unknown	No information / Unknown	No information / Unknown	No information / Unknown	1) M/F	Physical		No	0) Youths (13-<25yo)	0) Negative
Physical Outreach	School	2) High school	School	15	F	F											No				Unknown	Unknown	Unknown	6) Student			15-<18yo	15-<25yo				No	No	No	No				School	No information / Unknown	No information / Unknown	No information / Unknown	No information / Unknown	1) M/F	Physical			0) Youths (13-<25yo)
Physical Outreach	School	2) High school	School	17	M	M											Yes		Negative	Non-Reactive	Unknown	Unknown	Unknown	6) Student			15-<18yo	15-<25yo	Yes	Yes	Yes	No	No	No	Yes				School	No information / Unknown	No information / Unknown	No information / Unknown	No information / Unknown	1) M/F	Physical		No	0) Youths (13-<25yo)	0) Negative
Physical Outreach	School	2) High school	School	26	M	M	Yes								Yes		Yes		Negative	Non-Reactive	Unknown	Unknown	Unknown					25-50yo	Yes	Yes	Yes	No	No	No	Yes				School	No information / Unknown	No information / Unknown	No information / Unknown	No information / Unknown	1) M/F	Physical		No	1) Adults (25+yo)	0) Negative
Physical Outreach	School	2) High school	School	15	F	F											Yes		Negative	Non-Reactive	Unknown	Unknown	Unknown	6) Student			15-<18yo	15-<25yo	Yes	Yes	Yes	No	No	No	Yes				School	No information / Unknown	No information / Unknown	No information / Unknown	No information / Unknown	1) M/F	Physical		No	0) Youths (13-<25yo)	0) Negative
Physical Outreach	School	2) High school	School	17	F	F											Yes		Negative	Non-Reactive	Unknown	Unknown	Unknown	6) Student			15-<18yo	15-<25yo	Yes	Yes	Yes	No	No	No	Yes				School	No information / Unknown	No information / Unknown	No information / Unknown	No information / Unknown	1) M/F	Physical		No	0) Youths (13-<25yo)	0) Negative
Physical Outreach	School	2) High school	School	17	M	M	Yes										Yes		Negative	Non-Reactive	Unknown	Unknown	Unknown	6) Student			15-<18yo	15-<25yo	Yes	Yes	Yes	No	No	No	Yes				School	No information / Unknown	No information / Unknown	No information / Unknown	No information / Unknown	1) M/F	Physical		No	0) Youths (13-<25yo)	0) Negative
Physical Outreach	School	2) High school	School	16	F	F											Unknown				Unknown	Unknown	Unknown	6) Student			15-<18yo	15-<25yo				No	No	No	No				School	No information / Unknown	No information / Unknown	No information / Unknown	No information / Unknown	1) M/F	Physical			0) Youths (13-<25yo)
Physical Outreach	School	2) High school	School	16	F	F											Unknown				Unknown	Unknown	Unknown	6) Student			15-<18yo	15-<25yo				No	No	No	No				School	No information / Unknown	No information / Unknown	No information / Unknown	No information / Unknown	1) M/F	Physical			0) Youths (13-<25yo)
Physical Outreach	School	2) High school	School	16	M	M	Yes										Yes		Negative	Non-Reactive	Unknown	Unknown	Unknown	6) Student			15-<18yo	15-<25yo	Yes	Yes	Yes	No	No	No	Yes				School	No information / Unknown	No information / Unknown	No information / Unknown	No information / Unknown	1) M/F	Physical		No	0) Youths (13-<25yo)	0) Negative
Physical Outreach	School	2) High school	School	18	M	M											Yes		Negative	Non-Reactive	Unknown	Unknown	Unknown	6) Student			18-<22yo	15-<25yo	Yes	Yes	Yes	No	No	No	Yes				School	No information / Unknown	No information / Unknown	No information / Unknown	No information / Unknown	1) M/F	Physical		No	0) Youths (13-<25yo)	0) Negative
Physical Outreach	School	2) High school	School	15	M	M											Yes		Negative	Non-Reactive	Unknown	Unknown	Unknown	6) Student			15-<18yo	15-<25yo	Yes	Yes	Yes	No	No	No	Yes				School	No information / Unknown	No information / Unknown	No information / Unknown	No information / Unknown	1) M/F	Physical		No	0) Youths (13-<25yo)	0) Negative
Physical Outreach	School	2) High school	School	14	M	MSM			Yes								Yes		Negative	Non-Reactive	Unknown	Unknown	Unknown	6) Student			<15yo	<15yo	Yes	Yes	Yes	No	No	No	Yes				School	No information / Unknown	No information / Unknown	No information / Unknown	No information / Unknown	0) MSM/TG/BI	Physical		No	0) Youths (13-<25yo)	0) Negative
Physical Outreach	School	2) High school	School	14	F	F											No				Unknown	Unknown	Unknown	6) Student			<15yo	<15yo				No	No	No	No				School	No information / Unknown	No information / Unknown	No information / Unknown	No information / Unknown	1) M/F	Physical			0) Youths (13-<25yo)
Physical Outreach	School	2) High school	School	14	F	F	Yes										Yes		Negative	Non-Reactive	Unknown	Unknown	Unknown	6) Student			<15yo	<15yo	Yes	Yes	Yes	No	No	No	Yes				School	No information / Unknown	No information / Unknown	No information / Unknown	No information / Unknown	1) M/F	Physical		No	0) Youths (13-<25yo)	0) Negative
Physical Outreach	School	2) High school	School	15	F	F											Yes		Negative	Non-Reactive	Unknown	Unknown	Unknown	6) Student			15-<18yo	15-<25yo	Yes	Yes	Yes	No	No	No	Yes				School	No information / Unknown	No information / Unknown	No information / Unknown	No information / Unknown	1) M/F	Physical		No	0) Youths (13-<25yo)	0) Negative
Physical Outreach	School	2) High school	School	16	F	F											Yes		Negative	Non-Reactive	Unknown	Unknown	Unknown	6) Student			15-<18yo	15-<25yo	Yes	Yes	Yes	No	No	No	Yes				School	No information / Unknown	No information / Unknown	No information / Unknown	No information / Unknown	1) M/F	Physical		No	0) Youths (13-<25yo)	0) Negative
Physical Outreach	School	2) High school	School	17	M	M	Yes										Yes		Negative	Non-Reactive	Unknown	Unknown	Unknown	6) Student			15-<18yo	15-<25yo	Yes	Yes	Yes	No	No	No	Yes				School	No information / Unknown	No information / Unknown	No information / Unknown	No information / Unknown	1) M/F	Physical		No	0) Youths (13-<25yo)	0) Negative
Physical Outreach	School	2) High school	School	14	M	M											Yes		Negative	Non-Reactive	Unknown	Unknown	Unknown	6) Student			<15yo	<15yo	Yes	Yes	Yes	No	No	No	Yes				School	No information / Unknown	No information / Unknown	No information / Unknown	No information / Unknown	1) M/F	Physical		No	0) Youths (13-<25yo)	0) Negative
Physical Outreach	School	2) High school	School	27	M	M	Yes										Yes		Negative	Non-Reactive	Unknown	Unknown	Unknown	12) Government/state enterprise employee				25-50yo	Yes	Yes	Yes	No	No	No	Yes				School	No information / Unknown	No information / Unknown	No information / Unknown	No information / Unknown	1) M/F	Physical		No	1) Adults (25+yo)	0) Negative
Physical Outreach	School	2) High school	School	15	F	F											No				Unknown	Unknown	Unknown	6) Student			15-<18yo	15-<25yo				No	No	No	No				School	No information / Unknown	No information / Unknown	No information / Unknown	No information / Unknown	1) M/F	Physical			0) Youths (13-<25yo)
Physical Outreach	School	2) High school	School	17	M	M											Yes		Negative	Non-Reactive	Unknown	Unknown	Unknown	6) Student			15-<18yo	15-<25yo	Yes	Yes	Yes	No	No	No	Yes				School	No information / Unknown	No information / Unknown	No information / Unknown	No information / Unknown	1) M/F	Physical		No	0) Youths (13-<25yo)	0) Negative
Physical Outreach	School	2) High school	School	16	M	M											Yes		Negative	Non-Reactive	Unknown	Unknown	Unknown	6) Student			15-<18yo	15-<25yo	Yes	Yes	Yes	No	No	No	Yes				School	No information / Unknown	No information / Unknown	No information / Unknown	No information / Unknown	1) M/F	Physical		No	0) Youths (13-<25yo)	0) Negative
Physical Outreach	School	2) High school	School	14	F	F											Yes		Negative	Non-Reactive	Unknown	Unknown	Unknown	6) Student			<15yo	<15yo	Yes	Yes	Yes	No	No	No	Yes				School	No information / Unknown	No information / Unknown	No information / Unknown	No information / Unknown	1) M/F	Physical		No	0) Youths (13-<25yo)	0) Negative
Physical Outreach	School	2) High school	School	17	M	M											Yes		Negative	Non-Reactive	Unknown	Unknown	Unknown	6) Student			15-<18yo	15-<25yo	Yes	Yes	Yes	No	No	No	Yes				School	No information / Unknown	No information / Unknown	No information / Unknown	No information / Unknown	1) M/F	Physical		No	0) Youths (13-<25yo)	0) Negative
Physical Outreach	School	2) High school	School	17	M	M											Yes		Negative	Non-Reactive	Unknown	Unknown	Unknown	6) Student			15-<18yo	15-<25yo	Yes	Yes	Yes	No	No	No	Yes				School	No information / Unknown	No information / Unknown	No information / Unknown	No information / Unknown	1) M/F	Physical		No	0) Youths (13-<25yo)	0) Negative
Physical Outreach	School	2) High school	School	17	M	MSM	Yes									No	Yes		Negative	Non-Reactive	Unknown	Unknown	Unknown	6) Student			15-<18yo	15-<25yo	Yes	Yes	Yes	No	No	No	Yes				School	No information / Unknown	No information / Unknown	No information / Unknown	No information / Unknown	0) MSM/TG/BI	Physical		No	0) Youths (13-<25yo)	0) Negative
Physical Outreach	School	2) High school	School	19	F	F											Unknown				Unknown	Unknown	Unknown	6) Student			18-<22yo	15-<25yo				No	No	No	No				School	No information / Unknown	No information / Unknown	No information / Unknown	No information / Unknown	1) M/F	Physical			0) Youths (13-<25yo)
Physical Outreach	School	2) High school	School	15	M	M											Yes		Negative	Non-Reactive	Unknown	Unknown	Unknown	6) Student			15-<18yo	15-<25yo	Yes	Yes	Yes	No	No	No	Yes				School	No information / Unknown	No information / Unknown	No information / Unknown	No information / Unknown	1) M/F	Physical		No	0) Youths (13-<25yo)	0) Negative
Physical Outreach	School	3) Vocational school	School														Yes		Negative	Non-Reactive	Unknown	Unknown	Unknown	6) Student					Yes	Yes	Yes	No	No	No	Yes				School	No information / Unknown	No information / Unknown	No information / Unknown	No information / Unknown		Physical		No		0) Negative
Physical Outreach	School	3) Vocational school	School	18	M	TG	Yes									No	Yes		Negative	Non-Reactive	Unknown	Unknown	Unknown	6) Student			18-<22yo	15-<25yo	Yes	Yes	Yes	No	No	No	Yes				School	No information / Unknown	No information / Unknown	No information / Unknown	No information / Unknown	0) MSM/TG/BI	Physical		No	0) Youths (13-<25yo)	0) Negative
Physical Outreach	School	3) Vocational school	School	15	F	F											Yes		Negative	Non-Reactive	Unknown	Unknown	Unknown	6) Student			15-<18yo	15-<25yo	Yes	Yes	Yes	No	No	No	Yes				School	No information / Unknown	No information / Unknown	No information / Unknown	No information / Unknown	1) M/F	Physical		No	0) Youths (13-<25yo)	0) Negative
Physical Outreach	School	3) Vocational school	School	18	F	F	Yes										Yes		Negative	Non-Reactive	Unknown	Unknown	Unknown	6) Student			18-<22yo	15-<25yo	Yes	Yes	Yes	No	No	No	Yes				School	No information / Unknown	No information / Unknown	No information / Unknown	No information / Unknown	1) M/F	Physical		No	0) Youths (13-<25yo)	0) Negative
Physical Outreach	School	3) Vocational school	School	19	M	TG	Yes									No	Yes		Negative	Non-Reactive	Unknown	Unknown	Unknown	6) Student			18-<22yo	15-<25yo	Yes	Yes	Yes	No	No	No	Yes				School	No information / Unknown	No information / Unknown	No information / Unknown	No information / Unknown	0) MSM/TG/BI	Physical		No	0) Youths (13-<25yo)	0) Negative
Physical Outreach	School	3) Vocational school	School	15	M	M											No				Unknown	Unknown	Unknown	6) Student			15-<18yo	15-<25yo				No	No	No	No				School	No information / Unknown	No information / Unknown	No information / Unknown	No information / Unknown	1) M/F	Physical			0) Youths (13-<25yo)
Physical Outreach	School	3) Vocational school	School	16	M	MSM		Yes								No	Yes		Negative	Non-Reactive	Unknown	Unknown	Unknown	6) Student			15-<18yo	15-<25yo	Yes	Yes	Yes	No	No	No	Yes				School	No information / Unknown	No information / Unknown	No information / Unknown	No information / Unknown	0) MSM/TG/BI	Physical		No	0) Youths (13-<25yo)	0) Negative
Physical Outreach	School	3) Vocational school	School	16	M	M											No				Unknown	Unknown	Unknown	6) Student			15-<18yo	15-<25yo				No	No	No	No				School	No information / Unknown	No information / Unknown	No information / Unknown	No information / Unknown	1) M/F	Physical			0) Youths (13-<25yo)
Physical Outreach	School	3) Vocational school	School	16	F	F											Yes		Negative	Non-Reactive	Unknown	Unknown	Unknown	6) Student			15-<18yo	15-<25yo	Yes	Yes	Yes	No	No	No	Yes				School	No information / Unknown	No information / Unknown	No information / Unknown	No information / Unknown	1) M/F	Physical		No	0) Youths (13-<25yo)	0) Negative
Physical Outreach	School	3) Vocational school	School	15	M	M	Yes										Yes		Negative	Non-Reactive	Unknown	Unknown	Unknown	6) Student			15-<18yo	15-<25yo	Yes	Yes	Yes	No	No	No	Yes				School	No information / Unknown	No information / Unknown	No information / Unknown	No information / Unknown	1) M/F	Physical		No	0) Youths (13-<25yo)	0) Negative
Physical Outreach	School	3) Vocational school	School	45	M	M			Yes						Yes		Yes		Negative	Non-Reactive	Unknown	Unknown	Unknown					25-50yo	Yes	Yes	Yes	No	No	No	Yes				School	No information / Unknown	No information / Unknown	No information / Unknown	No information / Unknown	1) M/F	Physical		No	1) Adults (25+yo)	0) Negative
Physical Outreach	School	3) Vocational school	School	19	F	F											Yes		Negative	Non-Reactive	Unknown	Unknown	Unknown	6) Student			18-<22yo	15-<25yo	Yes	Yes	Yes	No	No	No	Yes				School	No information / Unknown	No information / Unknown	No information / Unknown	No information / Unknown	1) M/F	Physical		No	0) Youths (13-<25yo)	0) Negative
Physical Outreach	School	3) Vocational school	School	17	F	F											Yes		Negative	Non-Reactive	Unknown	Unknown	Unknown	6) Student			15-<18yo	15-<25yo	Yes	Yes	Yes	No	No	No	Yes				School	No information / Unknown	No information / Unknown	No information / Unknown	No information / Unknown	1) M/F	Physical		No	0) Youths (13-<25yo)	0) Negative
Physical Outreach	School	3) Vocational school	School	18	M	TG	Yes									No	Yes		Positive	Non-Reactive	Yes	Unknown	Unknown	6) Student	Bma Health Centers		18-<22yo	15-<25yo	Yes	Yes	Yes	Yes	No	No	Yes	Yes			School	Yes	No information / Unknown	No information / Unknown	No information / Unknown	0) MSM/TG/BI	Physical		No	0) Youths (13-<25yo)	1) Positive
Physical Outreach	School	3) Vocational school	School	18	F	F											No				Unknown	Unknown	Unknown	6) Student			18-<22yo	15-<25yo				No	No	No	No				School	No information / Unknown	No information / Unknown	No information / Unknown	No information / Unknown	1) M/F	Physical			0) Youths (13-<25yo)
Physical Outreach	School	3) Vocational school	School	18	M	M											Yes		Negative	Non-Reactive	Unknown	Unknown	Unknown	6) Student			18-<22yo	15-<25yo	Yes	Yes	Yes	No	No	No	Yes				School	No information / Unknown	No information / Unknown	No information / Unknown	No information / Unknown	1) M/F	Physical		No	0) Youths (13-<25yo)	0) Negative
Physical Outreach	School	3) Vocational school	School	16	F	F											Yes		Negative	Non-Reactive	Unknown	Unknown	Unknown	6) Student			15-<18yo	15-<25yo	Yes	Yes	Yes	No	No	No	Yes				School	No information / Unknown	No information / Unknown	No information / Unknown	No information / Unknown	1) M/F	Physical		No	0) Youths (13-<25yo)	0) Negative
Physical Outreach	School	3) Vocational school	School	16	M	M											Yes		Negative	Non-Reactive	Unknown	Unknown	Unknown	6) Student			15-<18yo	15-<25yo	Yes	Yes	Yes	No	No	No	Yes				School	No information / Unknown	No information / Unknown	No information / Unknown	No information / Unknown	1) M/F	Physical		No	0) Youths (13-<25yo)	0) Negative
Physical Outreach	School	3) Vocational school	School	16	M	MSM	Yes									No	Yes		Negative	Non-Reactive	Unknown	Unknown	Unknown	6) Student			15-<18yo	15-<25yo	Yes	Yes	Yes	No	No	No	Yes				School	No information / Unknown	No information / Unknown	No information / Unknown	No information / Unknown	0) MSM/TG/BI	Physical		No	0) Youths (13-<25yo)	0) Negative
Physical Outreach	School	3) Vocational school	School	15	M	MSM	Yes									No	Yes		Negative	Non-Reactive	Unknown	Unknown	Unknown	6) Student			15-<18yo	15-<25yo	Yes	Yes	Yes	No	No	No	Yes				School	No information / Unknown	No information / Unknown	No information / Unknown	No information / Unknown	0) MSM/TG/BI	Physical		No	0) Youths (13-<25yo)	0) Negative
Physical Outreach	School	3) Vocational school	School	17	M	MSM	Yes									No	Yes		Negative	Non-Reactive	Unknown	Unknown	Unknown	6) Student			15-<18yo	15-<25yo	Yes	Yes	Yes	No	No	No	Yes				School	No information / Unknown	No information / Unknown	No information / Unknown	No information / Unknown	0) MSM/TG/BI	Physical		No	0) Youths (13-<25yo)	0) Negative
Physical Outreach	School	3) Vocational school	School	17	M	M											No				Unknown	Unknown	Unknown	6) Student			15-<18yo	15-<25yo				No	No	No	No				School	No information / Unknown	No information / Unknown	No information / Unknown	No information / Unknown	1) M/F	Physical			0) Youths (13-<25yo)
Physical Outreach	School	3) Vocational school	School	19	F	F	Yes								Yes		Yes		Negative	Non-Reactive	Unknown	Unknown	Unknown	6) Student			18-<22yo	15-<25yo	Yes	Yes	Yes	No	No	No	Yes				School	No information / Unknown	No information / Unknown	No information / Unknown	No information / Unknown	1) M/F	Physical		No	0) Youths (13-<25yo)	0) Negative
Physical Outreach	School	3) Vocational school	School	18	F	F											Yes		Negative	Non-Reactive	Unknown	Unknown	Unknown	6) Student			18-<22yo	15-<25yo	Yes	Yes	Yes	No	No	No	Yes				School	No information / Unknown	No information / Unknown	No information / Unknown	No information / Unknown	1) M/F	Physical		No	0) Youths (13-<25yo)	0) Negative
Physical Outreach	School	3) Vocational school	School														Yes		Negative	Non-Reactive	Unknown	Unknown	Unknown	6) Student					Yes	Yes	Yes	No	No	No	Yes				School	No information / Unknown	No information / Unknown	No information / Unknown	No information / Unknown		Physical		No		0) Negative
Physical Outreach	School	3) Vocational school	School	16	F	F	Yes										Yes		Negative	Non-Reactive	Unknown	Unknown	Unknown	6) Student			15-<18yo	15-<25yo	Yes	Yes	Yes	No	No	No	Yes				School	No information / Unknown	No information / Unknown	No information / Unknown	No information / Unknown	1) M/F	Physical		No	0) Youths (13-<25yo)	0) Negative
Physical Outreach	School	3) Vocational school	School	16	F	F	Yes										Yes		Negative	Non-Reactive	Yes	Unknown	Unknown	6) Student	Siriraj Hospital		15-<18yo	15-<25yo	Yes	Yes	Yes	No	No	No	Yes	Yes			School	Yes	No information / Unknown	No information / Unknown	No information / Unknown	1) M/F	Physical		No	0) Youths (13-<25yo)	0) Negative
Physical Outreach	School	3) Vocational school	School	18	F	F	Yes										Yes		Negative	Non-Reactive	Unknown	Unknown	Unknown	6) Student			18-<22yo	15-<25yo	Yes	Yes	Yes	No	No	No	Yes				School	No information / Unknown	No information / Unknown	No information / Unknown	No information / Unknown	1) M/F	Physical		No	0) Youths (13-<25yo)	0) Negative
Physical Outreach	School	3) Vocational school	School	16	M	M											Yes		Negative	Non-Reactive	Unknown	Unknown	Unknown	6) Student			15-<18yo	15-<25yo	Yes	Yes	Yes	No	No	No	Yes				School	No information / Unknown	No information / Unknown	No information / Unknown	No information / Unknown	1) M/F	Physical		No	0) Youths (13-<25yo)	0) Negative
Physical Outreach	School	3) Vocational school	School	16	M	M	Yes										Yes		Negative	Non-Reactive	Unknown	Unknown	Unknown	6) Student			15-<18yo	15-<25yo	Yes	Yes	Yes	No	No	No	Yes				School	No information / Unknown	No information / Unknown	No information / Unknown	No information / Unknown	1) M/F	Physical		No	0) Youths (13-<25yo)	0) Negative
Physical Outreach	School	3) Vocational school	School	16	F	F											No				Unknown	Unknown	Unknown	6) Student			15-<18yo	15-<25yo				No	No	No	No				School	No information / Unknown	No information / Unknown	No information / Unknown	No information / Unknown	1) M/F	Physical			0) Youths (13-<25yo)
Physical Outreach	School	3) Vocational school	School	20	M	M		Yes									Yes		Negative	Non-Reactive	Yes	Unknown	Unknown	6) Student	Bma Health Centers		18-<22yo	15-<25yo	Yes	Yes	Yes	No	No	No	Yes	Yes			School	Yes	No information / Unknown	No information / Unknown	No information / Unknown	1) M/F	Physical		No	0) Youths (13-<25yo)	0) Negative
Physical Outreach	School	3) Vocational school	School	15	M	M											Yes		Negative	Non-Reactive	Unknown	Unknown	Unknown	6) Student			15-<18yo	15-<25yo	Yes	Yes	Yes	No	No	No	Yes				School	No information / Unknown	No information / Unknown	No information / Unknown	No information / Unknown	1) M/F	Physical		No	0) Youths (13-<25yo)	0) Negative
Physical Outreach	School	3) Vocational school	School	15	M	M	Yes										Yes		Negative	Non-Reactive	Unknown	Unknown	Unknown	6) Student			15-<18yo	15-<25yo	Yes	Yes	Yes	No	No	No	Yes				School	No information / Unknown	No information / Unknown	No information / Unknown	No information / Unknown	1) M/F	Physical		No	0) Youths (13-<25yo)	0) Negative
Physical Outreach	School	3) Vocational school	School	17	M	M											Yes		Negative	Non-Reactive	Unknown	Unknown	Unknown	6) Student			15-<18yo	15-<25yo	Yes	Yes	Yes	No	No	No	Yes				School	No information / Unknown	No information / Unknown	No information / Unknown	No information / Unknown	1) M/F	Physical		No	0) Youths (13-<25yo)	0) Negative
Physical Outreach	School	3) Vocational school	School	16	M	M											No				Unknown	Unknown	Unknown	6) Student			15-<18yo	15-<25yo				No	No	No	No				School	No information / Unknown	No information / Unknown	No information / Unknown	No information / Unknown	1) M/F	Physical			0) Youths (13-<25yo)
Physical Outreach	School	3) Vocational school	School	17	M	M		Yes									Yes		Negative	Non-Reactive	Unknown	Unknown	Unknown	6) Student			15-<18yo	15-<25yo	Yes	Yes	Yes	No	No	No	Yes				School	No information / Unknown	No information / Unknown	No information / Unknown	No information / Unknown	1) M/F	Physical		No	0) Youths (13-<25yo)	0) Negative
Physical Outreach	School	3) Vocational school	School														Yes		Negative	Non-Reactive	Unknown	Unknown	Unknown	6) Student					Yes	Yes	Yes	No	No	No	Yes				School	No information / Unknown	No information / Unknown	No information / Unknown	No information / Unknown		Physical		No		0) Negative
Physical Outreach	School	3) Vocational school	School	20	F	F											Yes		Negative	Non-Reactive	Unknown	Unknown	Unknown	6) Student			18-<22yo	15-<25yo	Yes	Yes	Yes	No	No	No	Yes				School	No information / Unknown	No information / Unknown	No information / Unknown	No information / Unknown	1) M/F	Physical		No	0) Youths (13-<25yo)	0) Negative
Physical Outreach	School	3) Vocational school	School	16	F	F											Yes		Negative	Non-Reactive	Unknown	Unknown	Unknown	6) Student			15-<18yo	15-<25yo	Yes	Yes	Yes	No	No	No	Yes				School	No information / Unknown	No information / Unknown	No information / Unknown	No information / Unknown	1) M/F	Physical		No	0) Youths (13-<25yo)	0) Negative
Physical Outreach	School	3) Vocational school	School	17	M	M	Yes										Yes		Negative	Non-Reactive	Unknown	Unknown	Unknown	6) Student			15-<18yo	15-<25yo	Yes	Yes	Yes	No	No	No	Yes				School	No information / Unknown	No information / Unknown	No information / Unknown	No information / Unknown	1) M/F	Physical		No	0) Youths (13-<25yo)	0) Negative
Physical Outreach	School	3) Vocational school	School	16	M	M											No				Unknown	Unknown	Unknown	6) Student			15-<18yo	15-<25yo				No	No	No	No				School	No information / Unknown	No information / Unknown	No information / Unknown	No information / Unknown	1) M/F	Physical			0) Youths (13-<25yo)
Physical Outreach	School	3) Vocational school	School	15	M	MSM										No	No				Unknown	Unknown	Unknown	6) Student			15-<18yo	15-<25yo				No	No	No	No				School	No information / Unknown	No information / Unknown	No information / Unknown	No information / Unknown	0) MSM/TG/BI	Physical			0) Youths (13-<25yo)
Physical Outreach	School	3) Vocational school	School	17	F	F											Yes		Negative	Non-Reactive	Unknown	Unknown	Unknown	6) Student			15-<18yo	15-<25yo	Yes	Yes	Yes	No	No	No	Yes				School	No information / Unknown	No information / Unknown	No information / Unknown	No information / Unknown	1) M/F	Physical		No	0) Youths (13-<25yo)	0) Negative
Physical Outreach	School	3) Vocational school	School	19	F	F									Yes		Yes		Negative	Non-Reactive	Unknown	Unknown	Unknown	6) Student			18-<22yo	15-<25yo	Yes	Yes	Yes	No	No	No	Yes				School	No information / Unknown	No information / Unknown	No information / Unknown	No information / Unknown	1) M/F	Physical		No	0) Youths (13-<25yo)	0) Negative
Physical Outreach	School	3) Vocational school	School	15	M	MSM	Yes									No	Yes		Negative	Non-Reactive	Unknown	Unknown	Unknown	6) Student			15-<18yo	15-<25yo	Yes	Yes	Yes	No	No	No	Yes				School	No information / Unknown	No information / Unknown	No information / Unknown	No information / Unknown	0) MSM/TG/BI	Physical		No	0) Youths (13-<25yo)	0) Negative
Physical Outreach	School	3) Vocational school	School														Yes		Negative	Non-Reactive	Unknown	Unknown	Unknown	6) Student					Yes	Yes	Yes	No	No	No	Yes				School	No information / Unknown	No information / Unknown	No information / Unknown	No information / Unknown		Physical		No		0) Negative
Physical Outreach	School	3) Vocational school	School														Yes		Negative	Non-Reactive	Unknown	Unknown	Unknown	6) Student					Yes	Yes	Yes	No	No	No	Yes				School	No information / Unknown	No information / Unknown	No information / Unknown	No information / Unknown		Physical		No		0) Negative
Physical Outreach	School	3) Vocational school	School	15	M	M											Yes		Negative	Non-Reactive	Unknown	Unknown	Unknown	6) Student			15-<18yo	15-<25yo	Yes	Yes	Yes	No	No	No	Yes				School	No information / Unknown	No information / Unknown	No information / Unknown	No information / Unknown	1) M/F	Physical		No	0) Youths (13-<25yo)	0) Negative
Physical Outreach	School	3) Vocational school	School	16	M	M											Yes		Negative	Non-Reactive	Unknown	Unknown	Unknown	6) Student			15-<18yo	15-<25yo	Yes	Yes	Yes	No	No	No	Yes				School	No information / Unknown	No information / Unknown	No information / Unknown	No information / Unknown	1) M/F	Physical		No	0) Youths (13-<25yo)	0) Negative
Physical Outreach	School	3) Vocational school	School														Yes		Negative	Non-Reactive	Unknown	Unknown	Unknown	6) Student					Yes	Yes	Yes	No	No	No	Yes				School	No information / Unknown	No information / Unknown	No information / Unknown	No information / Unknown		Physical		No		0) Negative
Physical Outreach	School	3) Vocational school	School	15	M	M											Yes		Negative	Non-Reactive	Unknown	Unknown	Unknown	6) Student			15-<18yo	15-<25yo	Yes	Yes	Yes	No	No	No	Yes				School	No information / Unknown	No information / Unknown	No information / Unknown	No information / Unknown	1) M/F	Physical		No	0) Youths (13-<25yo)	0) Negative
Physical Outreach	School	3) Vocational school	School	19	F	F											Yes		Negative	Non-Reactive	Unknown	Unknown	Unknown	6) Student			18-<22yo	15-<25yo	Yes	Yes	Yes	No	No	No	Yes				School	No information / Unknown	No information / Unknown	No information / Unknown	No information / Unknown	1) M/F	Physical		No	0) Youths (13-<25yo)	0) Negative
Physical Outreach	School	3) Vocational school	School	17	F	F											Yes		Negative	Non-Reactive	Unknown	Unknown	Unknown	6) Student			15-<18yo	15-<25yo	Yes	Yes	Yes	No	No	No	Yes				School	No information / Unknown	No information / Unknown	No information / Unknown	No information / Unknown	1) M/F	Physical		No	0) Youths (13-<25yo)	0) Negative
Physical Outreach	School	3) Vocational school	School	17	M	M											Yes		Negative	Non-Reactive	Unknown	Unknown	Unknown	6) Student			15-<18yo	15-<25yo	Yes	Yes	Yes	No	No	No	Yes				School	No information / Unknown	No information / Unknown	No information / Unknown	No information / Unknown	1) M/F	Physical		No	0) Youths (13-<25yo)	0) Negative
Physical Outreach	School	3) Vocational school	School	16	M	M											Yes		Negative	Non-Reactive	Unknown	Unknown	Unknown	6) Student			15-<18yo	15-<25yo	Yes	Yes	Yes	No	No	No	Yes				School	No information / Unknown	No information / Unknown	No information / Unknown	No information / Unknown	1) M/F	Physical		No	0) Youths (13-<25yo)	0) Negative
Physical Outreach	School	3) Vocational school	School														Yes		Negative	Non-Reactive	Unknown	Unknown	Unknown	6) Student					Yes	Yes	Yes	No	No	No	Yes				School	No information / Unknown	No information / Unknown	No information / Unknown	No information / Unknown		Physical		No		0) Negative
Physical Outreach	School	3) Vocational school	School	16	M	M											Yes		Negative	Non-Reactive	Unknown	Unknown	Unknown	6) Student			15-<18yo	15-<25yo	Yes	Yes	Yes	No	No	No	Yes				School	No information / Unknown	No information / Unknown	No information / Unknown	No information / Unknown	1) M/F	Physical		No	0) Youths (13-<25yo)	0) Negative
Physical Outreach	School	3) Vocational school	School														Yes		Negative	Non-Reactive	Unknown	Unknown	Unknown	6) Student					Yes	Yes	Yes	No	No	No	Yes				School	No information / Unknown	No information / Unknown	No information / Unknown	No information / Unknown		Physical		No		0) Negative
Physical Outreach	School	3) Vocational school	School	21	M	MSM		Yes								No	Yes		Negative	Non-Reactive	Unknown	Unknown	Unknown	6) Student			18-<22yo	15-<25yo	Yes	Yes	Yes	No	No	No	Yes				School	No information / Unknown	No information / Unknown	No information / Unknown	No information / Unknown	0) MSM/TG/BI	Physical		No	0) Youths (13-<25yo)	0) Negative
Physical Outreach	School	3) Vocational school	School	17	M	M											Yes		Negative	Non-Reactive	Unknown	Unknown	Unknown	6) Student			15-<18yo	15-<25yo	Yes	Yes	Yes	No	No	No	Yes				School	No information / Unknown	No information / Unknown	No information / Unknown	No information / Unknown	1) M/F	Physical		No	0) Youths (13-<25yo)	0) Negative
Physical Outreach	School	3) Vocational school	School	16	M	M	Yes										Yes		Negative	Non-Reactive	Unknown	Unknown	Unknown	6) Student			15-<18yo	15-<25yo	Yes	Yes	Yes	No	No	No	Yes				School	No information / Unknown	No information / Unknown	No information / Unknown	No information / Unknown	1) M/F	Physical		No	0) Youths (13-<25yo)	0) Negative
Physical Outreach	School	3) Vocational school	School														Yes		Negative	Non-Reactive	Unknown	Unknown	Unknown	6) Student					Yes	Yes	Yes	No	No	No	Yes				School	No information / Unknown	No information / Unknown	No information / Unknown	No information / Unknown		Physical		No		0) Negative
Physical Outreach	School	3) Vocational school	School														Yes		Negative	Non-Reactive	Unknown	Unknown	Unknown	6) Student					Yes	Yes	Yes	No	No	No	Yes				School	No information / Unknown	No information / Unknown	No information / Unknown	No information / Unknown		Physical		No		0) Negative
Physical Outreach	School	3) Vocational school	School														Yes		Negative	Non-Reactive	Unknown	Unknown	Unknown	6) Student					Yes	Yes	Yes	No	No	No	Yes				School	No information / Unknown	No information / Unknown	No information / Unknown	No information / Unknown		Physical		No		0) Negative
Physical Outreach	School	3) Vocational school	School	18	F	F											No				Unknown	Unknown	Unknown	6) Student			18-<22yo	15-<25yo				No	No	No	No				School	No information / Unknown	No information / Unknown	No information / Unknown	No information / Unknown	1) M/F	Physical			0) Youths (13-<25yo)
Physical Outreach	School	3) Vocational school	School	18	F	F											Yes		Negative	Non-Reactive	Unknown	Unknown	Unknown	6) Student			18-<22yo	15-<25yo	Yes	Yes	Yes	No	No	No	Yes				School	No information / Unknown	No information / Unknown	No information / Unknown	No information / Unknown	1) M/F	Physical		No	0) Youths (13-<25yo)	0) Negative
Physical Outreach	School	3) Vocational school	School	19	F	F											Yes		Negative	Non-Reactive	Unknown	Unknown	Unknown	6) Student			18-<22yo	15-<25yo	Yes	Yes	Yes	No	No	No	Yes				School	No information / Unknown	No information / Unknown	No information / Unknown	No information / Unknown	1) M/F	Physical		No	0) Youths (13-<25yo)	0) Negative
Physical Outreach	School	3) Vocational school	School	15	F	F	Yes										Yes		Negative	Non-Reactive	Unknown	Unknown	Unknown	6) Student			15-<18yo	15-<25yo	Yes	Yes	Yes	No	No	No	Yes				School	No information / Unknown	No information / Unknown	No information / Unknown	No information / Unknown	1) M/F	Physical		No	0) Youths (13-<25yo)	0) Negative
Physical Outreach	School	3) Vocational school	School	17	F	F	Yes										Yes		Negative	Non-Reactive	Unknown	Unknown	Unknown	6) Student			15-<18yo	15-<25yo	Yes	Yes	Yes	No	No	No	Yes				School	No information / Unknown	No information / Unknown	No information / Unknown	No information / Unknown	1) M/F	Physical		No	0) Youths (13-<25yo)	0) Negative
Physical Outreach	School	3) Vocational school	School														Yes		Negative	Non-Reactive	Unknown	Unknown	Unknown	6) Student					Yes	Yes	Yes	No	No	No	Yes				School	No information / Unknown	No information / Unknown	No information / Unknown	No information / Unknown		Physical		No		0) Negative
Physical Outreach	School	3) Vocational school	School	17	F	F											Yes		Negative	Non-Reactive	Unknown	Unknown	Unknown	6) Student			15-<18yo	15-<25yo	Yes	Yes	Yes	No	No	No	Yes				School	No information / Unknown	No information / Unknown	No information / Unknown	No information / Unknown	1) M/F	Physical		No	0) Youths (13-<25yo)	0) Negative
Physical Outreach	School	3) Vocational school	School	17	F	F						Yes					No				Unknown	Unknown	Unknown	6) Student			15-<18yo	15-<25yo				No	No	No	No				School	No information / Unknown	No information / Unknown	No information / Unknown	No information / Unknown	1) M/F	Physical	Yes		0) Youths (13-<25yo)
Physical Outreach	School	3) Vocational school	School	18	F	F											No				Unknown	Unknown	Unknown	6) Student			18-<22yo	15-<25yo				No	No	No	No				School	No information / Unknown	No information / Unknown	No information / Unknown	No information / Unknown	1) M/F	Physical			0) Youths (13-<25yo)
Physical Outreach	School	3) Vocational school	School	18	F	F											Yes		Negative	Non-Reactive	Unknown	Unknown	Unknown	6) Student			18-<22yo	15-<25yo	Yes	Yes	Yes	No	No	No	Yes				School	No information / Unknown	No information / Unknown	No information / Unknown	No information / Unknown	1) M/F	Physical		No	0) Youths (13-<25yo)	0) Negative
Physical Outreach	School	3) Vocational school	School	16	F	F	Yes										Yes		Negative	Non-Reactive	Unknown	Unknown	Unknown	6) Student			15-<18yo	15-<25yo	Yes	Yes	Yes	No	No	No	Yes				School	No information / Unknown	No information / Unknown	No information / Unknown	No information / Unknown	1) M/F	Physical		No	0) Youths (13-<25yo)	0) Negative
Physical Outreach	School	3) Vocational school	School	16	F	F	Yes										Yes		Negative	Non-Reactive	Unknown	Unknown	Unknown	6) Student			15-<18yo	15-<25yo	Yes	Yes	Yes	No	No	No	Yes				School	No information / Unknown	No information / Unknown	No information / Unknown	No information / Unknown	1) M/F	Physical		No	0) Youths (13-<25yo)	0) Negative
Physical Outreach	School	3) Vocational school	School														Yes		Negative	Non-Reactive	Unknown	Unknown	Unknown	6) Student					Yes	Yes	Yes	No	No	No	Yes				School	No information / Unknown	No information / Unknown	No information / Unknown	No information / Unknown		Physical		No		0) Negative
Physical Outreach	School	3) Vocational school	School	15	F	F		Yes									Yes		Negative	Non-Reactive	Unknown	Unknown	Unknown	6) Student			15-<18yo	15-<25yo	Yes	Yes	Yes	No	No	No	Yes				School	No information / Unknown	No information / Unknown	No information / Unknown	No information / Unknown	1) M/F	Physical		No	0) Youths (13-<25yo)	0) Negative
Physical Outreach	School	3) Vocational school	School	17	F	F											Yes		Negative	Non-Reactive	Unknown	Unknown	Unknown	6) Student			15-<18yo	15-<25yo	Yes	Yes	Yes	No	No	No	Yes				School	No information / Unknown	No information / Unknown	No information / Unknown	No information / Unknown	1) M/F	Physical		No	0) Youths (13-<25yo)	0) Negative
Physical Outreach	School	3) Vocational school	School	16	F	F	Yes										Yes		Negative	Non-Reactive	Unknown	Unknown	Unknown	6) Student			15-<18yo	15-<25yo	Yes	Yes	Yes	No	No	No	Yes				School	No information / Unknown	No information / Unknown	No information / Unknown	No information / Unknown	1) M/F	Physical		No	0) Youths (13-<25yo)	0) Negative
Physical Outreach	School	3) Vocational school	School	15	F	F	Yes										Yes		Negative	Non-Reactive	Unknown	Unknown	Unknown	6) Student			15-<18yo	15-<25yo	Yes	Yes	Yes	No	No	No	Yes				School	No information / Unknown	No information / Unknown	No information / Unknown	No information / Unknown	1) M/F	Physical		No	0) Youths (13-<25yo)	0) Negative
Physical Outreach	School	3) Vocational school	School	15	F	F	Yes										Yes		Negative	Non-Reactive	Unknown	Unknown	Unknown	6) Student			15-<18yo	15-<25yo	Yes	Yes	Yes	No	No	No	Yes				School	No information / Unknown	No information / Unknown	No information / Unknown	No information / Unknown	1) M/F	Physical		No	0) Youths (13-<25yo)	0) Negative
Physical Outreach	School	3) Vocational school	School	15	F	F	Yes										Yes		Negative	Non-Reactive	Unknown	Unknown	Unknown	6) Student			15-<18yo	15-<25yo	Yes	Yes	Yes	No	No	No	Yes				School	No information / Unknown	No information / Unknown	No information / Unknown	No information / Unknown	1) M/F	Physical		No	0) Youths (13-<25yo)	0) Negative
Physical Outreach	School	3) Vocational school	School														Yes		Negative	Non-Reactive	Unknown	Unknown	Unknown	6) Student					Yes	Yes	Yes	No	No	No	Yes				School	No information / Unknown	No information / Unknown	No information / Unknown	No information / Unknown		Physical		No		0) Negative
Digital Outreach	Digital	5) Online	Digital		M					Yes							Yes		Negative		(0) No information	Yes	Unknown			Bangkok Health Hub			Yes			No	No	No	Yes		Yes			No information / Unknown	Yes	No information / Unknown	PrEP		Online				0) Negative
Digital Outreach	Digital	5) Online	Digital	22	M					Yes							Yes		Positive		Yes	Unknown	Unknown		Other, Specify …....		22-<25yo	15-<25yo	Yes			Yes	No	No	Yes	Yes				Yes	No information / Unknown	No information / Unknown	No information / Unknown		Online			0) Youths (13-<25yo)	1) Positive
Digital Outreach	Digital	5) Online	Digital		M					Yes							stop follow up				(0) No information	Stop follow up	Unknown									No	No	No	No					No information / Unknown	No information / Unknown	No information / Unknown	No information / Unknown		Online
Digital Outreach	Digital	5) Online	Digital		M												Stop follow-up				(0) No information	Stop follow up	Unknown									No	No	No	No					No information / Unknown	No information / Unknown	No information / Unknown	No information / Unknown		Online
Digital Outreach	Digital	5) Online	Digital		M					Yes							Yes	Other, specify …....	Negative		(0) No information	Unknown	Unknown						Yes			No	No	No	Yes					No information / Unknown	No information / Unknown	No information / Unknown	No information / Unknown		Online				0) Negative
Digital Outreach	Digital	5) Online	Digital		M					Yes							stop follow up				(0) No information	Stop follow up	Unknown									No	No	No	No					No information / Unknown	No information / Unknown	No information / Unknown	No information / Unknown		Online
Digital Outreach	Digital	5) Online	Digital		M					Yes							stop follow up				(0) No information	Stop follow up	Unknown									No	No	No	No					No information / Unknown	No information / Unknown	No information / Unknown	No information / Unknown		Online
Digital Outreach	Digital	5) Online	Digital		M					Yes							stop follow up				(0) No information	Stop follow up	Unknown									No	No	No	No					No information / Unknown	No information / Unknown	No information / Unknown	No information / Unknown		Online
Digital Outreach	Digital	5) Online	Digital		M					Yes		Yes					Yes		Negative		(0) No information	Unknown	Unknown						Yes			No	No	No	Yes					No information / Unknown	No information / Unknown	No information / Unknown	No information / Unknown		Online	Yes			0) Negative
Digital Outreach	Digital	5) Online	Digital		M					Yes							stop follow up				(0) No information	Stop follow up	Unknown									No	No	No	No					No information / Unknown	No information / Unknown	No information / Unknown	No information / Unknown		Online
Digital Outreach	Digital	5) Online	Digital		M					Yes							stop follow up				(0) No information	Stop follow up	Unknown									No	No	No	No					No information / Unknown	No information / Unknown	No information / Unknown	No information / Unknown		Online
Digital Outreach	Digital	5) Online	Digital		M					Yes							stop follow up				(0) No information	Stop follow up	Unknown									No	No	No	No					No information / Unknown	No information / Unknown	No information / Unknown	No information / Unknown		Online
Digital Outreach	Digital	5) Online	Digital		M					Yes							stop follow up				(0) No information	Stop follow up	Unknown									No	No	No	No					No information / Unknown	No information / Unknown	No information / Unknown	No information / Unknown		Online
Digital Outreach	Digital	5) Online	Digital		M					Yes							stop follow up				(0) No information	Stop follow up	Unknown									No	No	No	No					No information / Unknown	No information / Unknown	No information / Unknown	No information / Unknown		Online
Digital Outreach	Digital	5) Online	Digital		M					Yes							stop follow up				(0) No information	Stop follow up	Unknown									No	No	No	No					No information / Unknown	No information / Unknown	No information / Unknown	No information / Unknown		Online
Digital Outreach	Digital	5) Online	Digital		M	MSM				Yes							stop follow up				(0) No information	Stop follow up	Unknown									No	No	No	No					No information / Unknown	No information / Unknown	No information / Unknown	No information / Unknown	0) MSM/TG/BI	Online
Digital Outreach	Digital	5) Online	Digital		M					Yes							Yes		Negative		(0) No information	Unknown	Unknown						Yes			No	No	No	Yes					No information / Unknown	No information / Unknown	No information / Unknown	No information / Unknown		Online				0) Negative
Digital Outreach	Digital	5) Online	Digital		M					Yes							No				(0) No information	Stop follow up	Unknown									No	No	No	No					No information / Unknown	No information / Unknown	No information / Unknown	No information / Unknown		Online
Digital Outreach	Digital	5) Online	Digital		M					Yes							Yes	Other, specify …....	Negative		(0) No information	Unknown	Unknown						Yes			No	No	No	Yes					No information / Unknown	No information / Unknown	No information / Unknown	No information / Unknown		Online				0) Negative
Digital Outreach	Digital	5) Online	Digital		F							Yes					Yes	Other, specify …....	Negative		(0) No information	Unknown	Unknown						Yes			No	No	No	Yes					No information / Unknown	No information / Unknown	No information / Unknown	No information / Unknown		Online	Yes			0) Negative
Digital Outreach	Digital	5) Online	Digital	32	M					Yes							Yes	Other, specify …....	Negative		(0) No information	Unknown	Unknown					25-50yo	Yes			No	No	No	Yes					No information / Unknown	No information / Unknown	No information / Unknown	No information / Unknown		Online			1) Adults (25+yo)	0) Negative
Digital Outreach	Digital	5) Online	Digital		M					Yes							Yes	Other, specify …....	Negative		(0) No information	Unknown	Unknown						Yes			No	No	No	Yes					No information / Unknown	No information / Unknown	No information / Unknown	No information / Unknown		Online				0) Negative
Digital Outreach	Digital	5) Online	Digital		M	MSM				Yes		Yes					Yes				(0) No information	Unknown	Unknown									No	No	No	Yes					No information / Unknown	No information / Unknown	No information / Unknown	No information / Unknown	0) MSM/TG/BI	Online	Yes
Digital Outreach	Digital	5) Online	Digital	25	M					Yes							Yes		Positive		(0) No information	Unknown	Unknown					25-50yo	Yes			Yes	No	No	Yes					No information / Unknown	No information / Unknown	No information / Unknown	No information / Unknown		Online			1) Adults (25+yo)	1) Positive
Digital Outreach	Digital	5) Online	Digital	25	M	MSM				Yes							Yes	Other, specify …....	Positive		Yes	Unknown	Unknown		Bma Health Centers			25-50yo	Yes			Yes	No	No	Yes	Yes				Yes	No information / Unknown	No information / Unknown	No information / Unknown	0) MSM/TG/BI	Online			1) Adults (25+yo)	1) Positive
Digital Outreach	Digital	5) Online	Digital		M					Yes							Yes	Other, specify …....	Negative		(0) No information	Unknown	Unknown						Yes			No	No	No	Yes					No information / Unknown	No information / Unknown	No information / Unknown	No information / Unknown		Online				0) Negative
Digital Outreach	Digital	5) Online	Digital		M							Yes					stop follow up				(0) No information	Stop follow up	Unknown									No	No	No	No					No information / Unknown	No information / Unknown	No information / Unknown	No information / Unknown		Online	Yes
Digital Outreach	Digital	5) Online	Digital		M					Yes							stop follow up				(0) No information	Stop follow up	Unknown									No	No	No	No					No information / Unknown	No information / Unknown	No information / Unknown	No information / Unknown		Online
Digital Outreach	Digital	5) Online	Digital		M					Yes							stop follow up				(0) No information	Stop follow up	Unknown									No	No	No	No					No information / Unknown	No information / Unknown	No information / Unknown	No information / Unknown		Online
Digital Outreach	Digital	5) Online	Digital		M					Yes							Yes	Other, specify …....	Negative		(0) No information	No	Yes			Other			Yes			No	No	No	Yes		No	Yes		No information / Unknown	No	Yes	PEP		Online				0) Negative
Digital Outreach	Digital	5) Online	Digital	14	M					Yes							stop follow up				(0) No information	Stop follow up	Unknown				<15yo	<15yo				No	No	No	No					No information / Unknown	No information / Unknown	No information / Unknown	No information / Unknown		Online			0) Youths (13-<25yo)
Digital Outreach	Digital	5) Online	Digital		M					Yes							Yes		Negative		(0) No information	Yes	No						Yes			No	No	No	Yes		Yes	No		No information / Unknown	Yes	No	PrEP		Online				0) Negative
Digital Outreach	Digital	5) Online	Digital	23	M					Yes							No				(0) No information	Stop follow up	Unknown				22-<25yo	15-<25yo				No	No	No	No					No information / Unknown	No information / Unknown	No information / Unknown	No information / Unknown		Online			0) Youths (13-<25yo)
Digital Outreach	Digital	5) Online	Digital		M					Yes							stop follow up				(0) No information	Stop follow up	Unknown									No	No	No	No					No information / Unknown	No information / Unknown	No information / Unknown	No information / Unknown		Online
Digital Outreach	Digital	5) Online	Digital		M					Yes							Yes		Negative		(0) No information	Yes	No			Bangkok Health Hub			Yes			No	No	No	Yes		Yes	No		No information / Unknown	Yes	No	PrEP		Online				0) Negative
Digital Outreach	Digital	5) Online	Digital		M					Yes							stop follow up				(0) No information	Stop follow up	Unknown									No	No	No	No					No information / Unknown	No information / Unknown	No information / Unknown	No information / Unknown		Online
Digital Outreach	Digital	5) Online	Digital		M					Yes							Yes	Other, specify …....	Negative		(0) No information	Unknown	Unknown						Yes			No	No	No	Yes					No information / Unknown	No information / Unknown	No information / Unknown	No information / Unknown		Online				0) Negative
Digital Outreach	Digital	5) Online	Digital		M							Yes					stop follow up				(0) No information	Stop follow up	Unknown									No	No	No	No					No information / Unknown	No information / Unknown	No information / Unknown	No information / Unknown		Online	Yes
Digital Outreach	Digital	5) Online	Digital		M					Yes							Yes	Other, specify …....	Negative		(0) No information	Unknown	Yes			BMA Hospitals			Yes			No	No	No	Yes			Yes		No information / Unknown	No information / Unknown	Yes	PEP		Online				0) Negative
Digital Outreach	Digital	5) Online	Digital		M					Yes							Unknown		Negative		(0) No information	Unknown	Unknown						Yes			No	No	No	No					No information / Unknown	No information / Unknown	No information / Unknown	No information / Unknown		Online				0) Negative
Digital Outreach	Digital	5) Online	Digital	26	M					Yes							Yes	Other, specify …....	Negative		(0) No information	Unknown	Unknown					25-50yo	Yes			No	No	No	Yes					No information / Unknown	No information / Unknown	No information / Unknown	No information / Unknown		Online			1) Adults (25+yo)	0) Negative
Digital Outreach	Digital	5) Online	Digital		M					Yes							stop follow up				(0) No information	Stop follow up	Unknown									No	No	No	No					No information / Unknown	No information / Unknown	No information / Unknown	No information / Unknown		Online
Digital Outreach	Digital	5) Online	Digital		M							Yes					stop follow up				(0) No information	Stop follow up	Unknown									No	No	No	No					No information / Unknown	No information / Unknown	No information / Unknown	No information / Unknown		Online	Yes
Digital Outreach	Digital	5) Online	Digital		M					Yes							Yes		Negative		(0) No information	Unknown	Unknown						Yes			No	No	No	Yes					No information / Unknown	No information / Unknown	No information / Unknown	No information / Unknown		Online				0) Negative
Digital Outreach	Digital	5) Online	Digital		M					Yes							stop follow up				(0) No information	Stop follow up	Unknown									No	No	No	No					No information / Unknown	No information / Unknown	No information / Unknown	No information / Unknown		Online
Digital Outreach	Digital	5) Online	Digital		M					Yes							stop follow up				(0) No information	Stop follow up	Unknown									No	No	No	No					No information / Unknown	No information / Unknown	No information / Unknown	No information / Unknown		Online
Digital Outreach	Digital	5) Online	Digital	16	M					Yes							stop follow up				(0) No information	Stop follow up	Unknown				15-<18yo	15-<25yo				No	No	No	No					No information / Unknown	No information / Unknown	No information / Unknown	No information / Unknown		Online			0) Youths (13-<25yo)
Digital Outreach	Digital	5) Online	Digital		F					Yes							Yes		Negative		(0) No information	Unknown	Unknown						Yes			No	No	No	Yes					No information / Unknown	No information / Unknown	No information / Unknown	No information / Unknown		Online				0) Negative
Digital Outreach	Digital	5) Online	Digital	22	M					Yes							Yes	Other, specify …....	Negative	Reactive	(0) No information	Unknown	Unknown				22-<25yo	15-<25yo	Yes	Yes	Yes	No	No	No	Yes					No information / Unknown	No information / Unknown	No information / Unknown	No information / Unknown		Online		No	0) Youths (13-<25yo)	0) Negative
Digital Outreach	Digital	5) Online	Digital		M	MSM				Yes							Yes	Other, specify …....	Negative		(0) No information	Unknown	Unknown						Yes			No	No	No	Yes					No information / Unknown	No information / Unknown	No information / Unknown	No information / Unknown	0) MSM/TG/BI	Online				0) Negative
Digital Outreach	Digital	5) Online	Digital		F					Yes							Yes	Other, specify …....	Negative		(0) No information	Unknown	Unknown						Yes			No	No	No	Yes					No information / Unknown	No information / Unknown	No information / Unknown	No information / Unknown		Online				0) Negative
Digital Outreach	Digital	5) Online	Digital		M					Yes							Yes	Other, specify …....	Negative		(0) No information	Unknown	Unknown						Yes			No	No	No	Yes					No information / Unknown	No information / Unknown	No information / Unknown	No information / Unknown		Online				0) Negative
Digital Outreach	Digital	5) Online	Digital		M					Yes							Yes	Other, specify …....	Negative		(0) No information	Unknown	Unknown						Yes			No	No	No	Yes					No information / Unknown	No information / Unknown	No information / Unknown	No information / Unknown		Online				0) Negative
Digital Outreach	Digital	5) Online	Digital		M					Yes							Yes	Other, specify …....	Negative		(0) No information	Unknown	Unknown						Yes			No	No	No	Yes					No information / Unknown	No information / Unknown	No information / Unknown	No information / Unknown		Online				0) Negative
Digital Outreach	Digital	5) Online	Digital		M					Yes							Yes	Other, specify …....	Positive		Yes	Unknown	Unknown		Other, Specify …....				Yes			Yes	No	No	Yes	Yes				Yes	No information / Unknown	No information / Unknown	No information / Unknown		Online				1) Positive
Digital Outreach	Digital	5) Online	Digital	22	M					Yes							Yes	Other, specify …....			(0) No information	No	No				22-<25yo	15-<25yo				No	No	No	Yes		No	No		No information / Unknown	No	No	No PrEP nor PEP		Online			0) Youths (13-<25yo)
Digital Outreach	Digital	5) Online	Digital		F					Yes							Yes		Negative		(0) No information	No	Yes						Yes			No	No	No	Yes		No	Yes		No information / Unknown	No	Yes	PEP		Online				0) Negative
Digital Outreach	Digital	5) Online	Digital		M					Yes							Yes				(0) No information	No	Yes									No	No	No	Yes		No	Yes		No information / Unknown	No	Yes	PEP		Online
Digital Outreach	Digital	5) Online	Digital	23	M					Yes							Yes	Other, specify …....	Negative		(0) No information	Unknown	Unknown				22-<25yo	15-<25yo	Yes			No	No	No	Yes					No information / Unknown	No information / Unknown	No information / Unknown	No information / Unknown		Online			0) Youths (13-<25yo)	0) Negative
Digital Outreach	Digital	5) Online	Digital	22	M					Yes							Yes		Negative		(0) No information	Unknown	Unknown				22-<25yo	15-<25yo	Yes			No	No	No	Yes					No information / Unknown	No information / Unknown	No information / Unknown	No information / Unknown		Online			0) Youths (13-<25yo)	0) Negative
Digital Outreach	Digital	5) Online	Digital		M					Yes							Yes		Positive		(0) No information	Unknown	Unknown						Yes			Yes	No	No	Yes					No information / Unknown	No information / Unknown	No information / Unknown	No information / Unknown		Online				1) Positive
Digital Outreach	Digital	5) Online	Digital	29	M					Yes							stop follow up				(0) No information	Stop follow up	Unknown					25-50yo				No	No	No	No					No information / Unknown	No information / Unknown	No information / Unknown	No information / Unknown		Online			1) Adults (25+yo)
Digital Outreach	Digital	5) Online	Digital		F					Yes							Yes		Negative		(0) No information	Unknown	Unknown						Yes			No	No	No	Yes					No information / Unknown	No information / Unknown	No information / Unknown	No information / Unknown		Online				0) Negative
Digital Outreach	Digital	5) Online	Digital		M					Yes							stop follow up				(0) No information	Stop follow up	Unknown									No	No	No	No					No information / Unknown	No information / Unknown	No information / Unknown	No information / Unknown		Online
Digital Outreach	Digital	5) Online	Digital		M					Yes							stop follow up				(0) No information	Stop follow up	Unknown									No	No	No	No					No information / Unknown	No information / Unknown	No information / Unknown	No information / Unknown		Online
Digital Outreach	Digital	5) Online	Digital	19	M					Yes							Yes		Negative		(0) No information	Unknown	Unknown				18-<22yo	15-<25yo	Yes			No	No	No	Yes					No information / Unknown	No information / Unknown	No information / Unknown	No information / Unknown		Online			0) Youths (13-<25yo)	0) Negative
Digital Outreach	Digital	5) Online	Digital	17	M					Yes							Yes		Negative		(0) No information	Unknown	Yes				15-<18yo	15-<25yo	Yes			No	No	No	Yes			Yes		No information / Unknown	No information / Unknown	Yes	PEP		Online			0) Youths (13-<25yo)	0) Negative
Digital Outreach	Digital	5) Online	Digital		F					Yes							Yes	Other, specify …....	Negative		(0) No information	Unknown	Yes						Yes			No	No	No	Yes			Yes		No information / Unknown	No information / Unknown	Yes	PEP		Online				0) Negative
Digital Outreach	Digital	5) Online	Digital		M					Yes							No				(0) No information	Stop follow up	Unknown									No	No	No	No					No information / Unknown	No information / Unknown	No information / Unknown	No information / Unknown		Online
Digital Outreach	Digital	5) Online	Digital		M					Yes							Yes	Other, specify …....	Negative		(0) No information	Unknown	Unknown						Yes			No	No	No	Yes					No information / Unknown	No information / Unknown	No information / Unknown	No information / Unknown		Online				0) Negative
Digital Outreach	Digital	5) Online	Digital		M					Yes							Yes	Other, specify …....	Negative		(0) No information	Unknown	Unknown						Yes			No	No	No	Yes					No information / Unknown	No information / Unknown	No information / Unknown	No information / Unknown		Online				0) Negative
Digital Outreach	Digital	5) Online	Digital		M					Yes							No				(0) No information	Stop follow up	Unknown									No	No	No	No					No information / Unknown	No information / Unknown	No information / Unknown	No information / Unknown		Online
Digital Outreach	Digital	5) Online	Digital		M					Yes							Yes	Other, specify …....	Negative		(0) No information	No	No						Yes			No	No	No	Yes		No	No		No information / Unknown	No	No	No PrEP nor PEP		Online				0) Negative
Digital Outreach	Digital	5) Online	Digital		M					Yes							Yes		Negative		(0) No information	Unknown	Unknown						Yes			No	No	No	Yes					No information / Unknown	No information / Unknown	No information / Unknown	No information / Unknown		Online				0) Negative
Digital Outreach	Digital	5) Online	Digital		M					Yes							Yes	Other, specify …....	Negative		(0) No information	Unknown	Unknown						Yes			No	No	No	Yes					No information / Unknown	No information / Unknown	No information / Unknown	No information / Unknown		Online				0) Negative
Digital Outreach	Digital	5) Online	Digital		M					Yes							No		Positive		(0) No information	Unknown	Unknown						Yes			Yes	No	No	No					No information / Unknown	No information / Unknown	No information / Unknown	No information / Unknown		Online				1) Positive
Digital Outreach	Digital	5) Online	Digital		M					Yes							No				(0) No information	Stop follow up	Unknown									No	No	No	No					No information / Unknown	No information / Unknown	No information / Unknown	No information / Unknown		Online
Digital Outreach	Digital	5) Online	Digital		M					Yes							Yes	Other, specify …....	Negative		(0) No information	Unknown	Unknown						Yes			No	No	No	Yes					No information / Unknown	No information / Unknown	No information / Unknown	No information / Unknown		Online				0) Negative
Digital Outreach	Digital	5) Online	Digital		M					Yes							stop follow up				(0) No information	Stop follow up	Unknown									No	No	No	No					No information / Unknown	No information / Unknown	No information / Unknown	No information / Unknown		Online
Digital Outreach	Digital	5) Online	Digital		F					Yes							Yes	Other, specify …....	Negative		(0) No information	Unknown	Unknown						Yes			No	No	No	Yes					No information / Unknown	No information / Unknown	No information / Unknown	No information / Unknown		Online				0) Negative
Digital Outreach	Digital	5) Online	Digital	20	M	MSM				Yes							Yes		Positive		No	No	No				18-<22yo	15-<25yo	Yes			Yes	No	No	Yes	No	No	No		No	No	No	No PrEP nor PEP	0) MSM/TG/BI	Online			0) Youths (13-<25yo)	1) Positive
Digital Outreach	Digital	5) Online	Digital		M												Yes	Other, specify …....	Positive		Yes	No	No		Other, Specify …....				Yes			Yes	No	No	Yes	Yes	No	No		Yes	No	No	No PrEP nor PEP		Online				1) Positive
Digital Outreach	Digital	5) Online	Digital	37	M												Yes	Other, specify …....	Positive		Yes	No	Unknown		Other, Specify …....			25-50yo	Yes			Yes	No	No	Yes	Yes	No			Yes	No	No information / Unknown			Online			1) Adults (25+yo)	1) Positive
Digital Outreach	Digital	5) Online	Digital	18	M	MSM				Yes							Unknown				(0) No information	Unknown	Unknown				18-<22yo	15-<25yo				No	No	No	No					No information / Unknown	No information / Unknown	No information / Unknown	No information / Unknown	0) MSM/TG/BI	Online			0) Youths (13-<25yo)
Digital Outreach	Digital	5) Online	Digital		M					Yes							Yes	Other, specify …....	Negative		(0) No information	Unknown	Unknown						Yes			No	No	No	Yes					No information / Unknown	No information / Unknown	No information / Unknown	No information / Unknown		Online				0) Negative
Digital Outreach	Digital	5) Online	Digital		F					Yes							Yes	Other, specify …....			(0) No information	Yes	Unknown									No	No	No	Yes		Yes			No information / Unknown	Yes	No information / Unknown	PrEP		Online
Digital Outreach	Digital	5) Online	Digital		M					Yes							Yes		Negative		(0) No information	Unknown	Unknown						Yes			No	No	No	Yes					No information / Unknown	No information / Unknown	No information / Unknown	No information / Unknown		Online				0) Negative
Digital Outreach	Digital	5) Online	Digital		M					Yes							Yes	Other, specify …....	Negative		(0) No information	Unknown	Unknown						Yes			No	No	No	Yes					No information / Unknown	No information / Unknown	No information / Unknown	No information / Unknown		Online				0) Negative
Digital Outreach	Digital	5) Online	Digital		M					Yes							Yes	Other, specify …....			(0) No information	Unknown	Yes									No	No	No	Yes			Yes		No information / Unknown	No information / Unknown	Yes	PEP		Online
Digital Outreach	Digital	5) Online	Digital	25	M					Yes							Yes	Other, specify …....	Positive	Reactive	No	Unknown	Unknown					25-50yo	Yes	Yes	Yes	Yes	Yes	Yes	Yes	No				No	No information / Unknown	No information / Unknown	No information / Unknown		Online		No	1) Adults (25+yo)	1) Positive
Digital Outreach	Digital	5) Online	Digital		M					Yes							stop follow up				(0) No information	Stop follow up	Unknown									No	No	No	No					No information / Unknown	No information / Unknown	No information / Unknown	No information / Unknown		Online
Digital Outreach	Digital	5) Online	Digital		M					Yes							stop follow up				(0) No information	Stop follow up	Unknown									No	No	No	No					No information / Unknown	No information / Unknown	No information / Unknown	No information / Unknown		Online
Digital Outreach	Digital	5) Online	Digital	22	M					Yes							Yes	Other, specify …....			(0) No information	Unknown	Unknown				22-<25yo	15-<25yo				No	No	No	Yes					No information / Unknown	No information / Unknown	No information / Unknown	No information / Unknown		Online			0) Youths (13-<25yo)
Digital Outreach	Digital	5) Online	Digital	17	M					Yes							stop follow up				(0) No information	Stop follow up	Unknown				15-<18yo	15-<25yo				No	No	No	No					No information / Unknown	No information / Unknown	No information / Unknown	No information / Unknown		Online			0) Youths (13-<25yo)
Digital Outreach	Digital	5) Online	Digital	42	M					Yes							Yes	Other, specify …....	Negative		(0) No information	Unknown	Unknown					25-50yo	Yes			No	No	No	Yes					No information / Unknown	No information / Unknown	No information / Unknown	No information / Unknown		Online			1) Adults (25+yo)	0) Negative
Digital Outreach	Digital	5) Online	Digital		M					Yes							Yes	Other, specify …....	Negative	Reactive	(0) No information	Unknown	Unknown						Yes	Yes	Yes	No	No	No	Yes					No information / Unknown	No information / Unknown	No information / Unknown	No information / Unknown		Online		No		0) Negative
Digital Outreach	Digital	5) Online	Digital	17	M	MSM				Yes							Yes				(0) No information	No	No				15-<18yo	15-<25yo				No	No	No	Yes		No	No		No information / Unknown	No	No	No PrEP nor PEP	0) MSM/TG/BI	Online			0) Youths (13-<25yo)
Digital Outreach	Digital	5) Online	Digital	21	M					Yes							Yes	Other, specify …....	Negative		(0) No information	No	No				18-<22yo	15-<25yo	Yes			No	No	No	Yes		No	No		No information / Unknown	No	No	No PrEP nor PEP		Online			0) Youths (13-<25yo)	0) Negative
Digital Outreach	Digital	5) Online	Digital		M					Yes							Yes		Negative		(0) No information	Unknown	Unknown						Yes			No	No	No	Yes					No information / Unknown	No information / Unknown	No information / Unknown	No information / Unknown		Online				0) Negative
Digital Outreach	Digital	5) Online	Digital		M	MSM				Yes							Yes	Other, specify …....	Negative		(0) No information	Unknown	Yes			Other			Yes			No	No	No	Yes			Yes		No information / Unknown	No information / Unknown	Yes	PEP	0) MSM/TG/BI	Online				0) Negative
Digital Outreach	Digital	5) Online	Digital	25	M					Yes							Yes	Other, specify …....	Negative		(0) No information	Yes	Unknown			Other		25-50yo	Yes			No	No	No	Yes		Yes			No information / Unknown	Yes	No information / Unknown	PrEP		Online			1) Adults (25+yo)	0) Negative
Digital Outreach	Digital	5) Online	Digital	18	M					Yes							Yes		Negative		(0) No information	Unknown	Unknown				18-<22yo	15-<25yo	Yes			No	No	No	Yes					No information / Unknown	No information / Unknown	No information / Unknown	No information / Unknown		Online			0) Youths (13-<25yo)	0) Negative
Digital Outreach	Digital	5) Online	Digital	30	M					Yes							Yes	Other, specify …....	Negative		(0) No information	Unknown	Unknown					25-50yo	Yes			No	No	No	Yes					No information / Unknown	No information / Unknown	No information / Unknown	No information / Unknown		Online			1) Adults (25+yo)	0) Negative
Digital Outreach	Digital	5) Online	Digital	29	M					Yes							Yes		Negative		(0) No information	Unknown	Unknown					25-50yo	Yes			No	No	No	Yes					No information / Unknown	No information / Unknown	No information / Unknown	No information / Unknown		Online			1) Adults (25+yo)	0) Negative
Digital Outreach	Digital	5) Online	Digital	38	M	MSM				Yes							Yes	Other, specify …....			(0) No information	Stop follow up	Unknown					25-50yo				No	No	No	Yes					No information / Unknown	No information / Unknown	No information / Unknown	No information / Unknown	0) MSM/TG/BI	Online			1) Adults (25+yo)
Digital Outreach	Digital	5) Online	Digital		M					Yes							Yes	Other, specify …....	Negative		(0) No information	No	No						Yes			No	No	No	Yes		No	No		No information / Unknown	No	No	No PrEP nor PEP		Online				0) Negative
Digital Outreach	Digital	5) Online	Digital		F					Yes							Yes		Negative		(0) No information	No	No						Yes			No	No	No	Yes		No	No		No information / Unknown	No	No	No PrEP nor PEP		Online				0) Negative
Digital Outreach	Digital	5) Online	Digital		F					Yes							Yes	Other, specify …....	Negative		(0) No information	No	No						Yes			No	No	No	Yes		No	No		No information / Unknown	No	No	No PrEP nor PEP		Online				0) Negative
Digital Outreach	Digital	5) Online	Digital	24	M					Yes							Yes		Negative		(0) No information	Unknown	Unknown				22-<25yo	15-<25yo	Yes			No	No	No	Yes					No information / Unknown	No information / Unknown	No information / Unknown	No information / Unknown		Online			0) Youths (13-<25yo)	0) Negative
Digital Outreach	Digital	5) Online	Digital		F					Yes							Yes	Other, specify …....	Negative		(0) No information	No	No						Yes			No	No	No	Yes		No	No		No information / Unknown	No	No	No PrEP nor PEP		Online				0) Negative
Digital Outreach	Digital	5) Online	Digital		M					Yes							Yes	Other, specify …....	Negative		(0) No information	No	Yes			Other			Yes			No	No	No	Yes		No	Yes		No information / Unknown	No	Yes	PEP		Online				0) Negative
Digital Outreach	Digital	5) Online	Digital		M					Yes							Yes	Other, specify …....	Negative		(0) No information	Unknown	Unknown						Yes			No	No	No	Yes					No information / Unknown	No information / Unknown	No information / Unknown	No information / Unknown		Online				0) Negative
Digital Outreach	Digital	5) Online	Digital		M					Yes							No				(0) No information	Stop follow up	Unknown									No	No	No	No					No information / Unknown	No information / Unknown	No information / Unknown	No information / Unknown		Online
Digital Outreach	Digital	5) Online	Digital	20	M	MSM				Yes							Yes	Other, specify …....	Negative	Reactive	Yes	Yes	No		Other, Specify …....	Other	18-<22yo	15-<25yo	Yes	Yes	Yes	No	No	No	Yes	Yes	Yes	No		Yes	Yes	No	PrEP	0) MSM/TG/BI	Online		No	0) Youths (13-<25yo)	0) Negative
Digital Outreach	Digital	5) Online	Digital		M					Yes							Yes	Other, specify …....	Negative		(0) No information	Unknown	Unknown						Yes			No	No	No	Yes					No information / Unknown	No information / Unknown	No information / Unknown	No information / Unknown		Online				0) Negative
Digital Outreach	Digital	5) Online	Digital		M	MSM				Yes		Yes					No				(0) No information	Unknown	Unknown									No	No	No	No					No information / Unknown	No information / Unknown	No information / Unknown	No information / Unknown	0) MSM/TG/BI	Online	Yes
Digital Outreach	Digital	5) Online	Digital	17	M	TG				Yes		Yes					stop follow up				(0) No information	Unknown	Unknown				15-<18yo	15-<25yo				No	No	No	No					No information / Unknown	No information / Unknown	No information / Unknown	No information / Unknown	0) MSM/TG/BI	Online	Yes		0) Youths (13-<25yo)
Digital Outreach	Digital	5) Online	Digital		F								Yes				Unknown				(0) No information	Stop follow up	Unknown									No	No	No	No					No information / Unknown	No information / Unknown	No information / Unknown	No information / Unknown		Online	Yes
Digital Outreach	Digital	5) Online	Digital		M					Yes							Yes	Other, specify …....	Negative		(0) No information	Unknown	Unknown						Yes			No	No	No	Yes					No information / Unknown	No information / Unknown	No information / Unknown	No information / Unknown		Online				0) Negative
Digital Outreach	Digital	5) Online	Digital	25	M	MSM				Yes							stop follow up				(0) No information	Stop follow up	Unknown					25-50yo				No	No	No	No					No information / Unknown	No information / Unknown	No information / Unknown	No information / Unknown	0) MSM/TG/BI	Online			1) Adults (25+yo)
Digital Outreach	Digital	5) Online	Digital	21	M	MSM				Yes		Yes					Yes		Negative		(0) No information	Unknown	Unknown				18-<22yo	15-<25yo	Yes			No	No	No	Yes					No information / Unknown	No information / Unknown	No information / Unknown	No information / Unknown	0) MSM/TG/BI	Online	Yes		0) Youths (13-<25yo)	0) Negative
Digital Outreach	Digital	5) Online	Digital		M					Yes							Yes		Negative		(0) No information	Unknown	Yes			BMA Health Centers			Yes			No	No	No	Yes			Yes		No information / Unknown	No information / Unknown	Yes	PEP		Online				0) Negative
Digital Outreach	Digital	5) Online	Digital		F					Yes							stop follow up				(0) No information	Stop follow up	Unknown									No	No	No	No					No information / Unknown	No information / Unknown	No information / Unknown	No information / Unknown		Online
Digital Outreach	Digital	5) Online	Digital	22	F					Yes							Yes		Negative		(0) No information	No	No				22-<25yo	15-<25yo	Yes			No	No	No	Yes		No	No		No information / Unknown	No	No	No PrEP nor PEP		Online			0) Youths (13-<25yo)	0) Negative
Digital Outreach	Digital	5) Online	Digital	23	M	MSM						Yes					Yes	Other, specify …....	Positive	Reactive	Yes	Unknown	Unknown		Other, Specify …....		22-<25yo	15-<25yo	Yes	Yes	Yes	Yes	Yes	Yes	Yes	Yes				Yes	No information / Unknown	No information / Unknown	No information / Unknown	0) MSM/TG/BI	Online	Yes	No	0) Youths (13-<25yo)	1) Positive
Digital Outreach	Digital	5) Online	Digital		M							Yes					stop follow up				(0) No information	Stop follow up	Unknown									No	No	No	No					No information / Unknown	No information / Unknown	No information / Unknown	No information / Unknown		Online	Yes
Digital Outreach	Digital	5) Online	Digital		M					Yes							Yes	Other, specify …....	Negative		(0) No information	Unknown	Yes			Other			Yes			No	No	No	Yes			Yes		No information / Unknown	No information / Unknown	Yes	PEP		Online				0) Negative
Digital Outreach	Digital	5) Online	Digital	25	M					Yes							No				(0) No information	No	Unknown					25-50yo				No	No	No	No		No			No information / Unknown	No	No information / Unknown			Online			1) Adults (25+yo)
Digital Outreach	Digital	5) Online	Digital	24	F					Yes							Yes	Other, specify …....	Negative		(0) No information	Unknown	Unknown				22-<25yo	15-<25yo	Yes			No	No	No	Yes					No information / Unknown	No information / Unknown	No information / Unknown	No information / Unknown		Online			0) Youths (13-<25yo)	0) Negative
Digital Outreach	Digital	5) Online	Digital	16	M					Yes							No				(0) No information	Stop follow up	Unknown				15-<18yo	15-<25yo				No	No	No	No					No information / Unknown	No information / Unknown	No information / Unknown	No information / Unknown		Online			0) Youths (13-<25yo)
Digital Outreach	Digital	5) Online	Digital	23	M					Yes							stop follow up				(0) No information	Stop follow up	Unknown				22-<25yo	15-<25yo				No	No	No	No					No information / Unknown	No information / Unknown	No information / Unknown	No information / Unknown		Online			0) Youths (13-<25yo)
Digital Outreach	Digital	5) Online	Digital	19	M	TG				Yes							Yes		Negative	Reactive	Yes	No	No		Bma Health Centers		18-<22yo	15-<25yo	Yes	Yes	Yes	No	No	No	Yes	Yes	No	No		Yes	No	No	No PrEP nor PEP	0) MSM/TG/BI	Online		No	0) Youths (13-<25yo)	0) Negative
Digital Outreach	Digital	5) Online	Digital	18	M	MSM				Yes							No				(0) No information	Stop follow up	Unknown				18-<22yo	15-<25yo				No	No	No	No					No information / Unknown	No information / Unknown	No information / Unknown	No information / Unknown	0) MSM/TG/BI	Online			0) Youths (13-<25yo)
Digital Outreach	Digital	5) Online	Digital	33	M					Yes							Yes		Negative		(0) No information	Unknown	Unknown					25-50yo	Yes			No	No	No	Yes					No information / Unknown	No information / Unknown	No information / Unknown	No information / Unknown		Online			1) Adults (25+yo)	0) Negative
Digital Outreach	Digital	5) Online	Digital	19	F					Yes							No				(0) No information	Stop follow up	Unknown				18-<22yo	15-<25yo				No	No	No	No					No information / Unknown	No information / Unknown	No information / Unknown	No information / Unknown		Online			0) Youths (13-<25yo)
Digital Outreach	Digital	5) Online	Digital	21	M	MSM				Yes							No				(0) No information	Stop follow up	Unknown				18-<22yo	15-<25yo				No	No	No	No					No information / Unknown	No information / Unknown	No information / Unknown	No information / Unknown	0) MSM/TG/BI	Online			0) Youths (13-<25yo)
Digital Outreach	Digital	5) Online	Digital	28	M	MSM				Yes		Yes					Yes		Positive		(0) No information	Unknown	Unknown					25-50yo	Yes			Yes	No	No	Yes					No information / Unknown	No information / Unknown	No information / Unknown	No information / Unknown	0) MSM/TG/BI	Online	Yes		1) Adults (25+yo)	1) Positive
Digital Outreach	Digital	5) Online	Digital	21	M	MSM				Yes		Yes					No				(0) No information	No	No				18-<22yo	15-<25yo				No	No	No	No		No	No		No information / Unknown	No	No	No PrEP nor PEP	0) MSM/TG/BI	Online	Yes		0) Youths (13-<25yo)
Digital Outreach	Digital	5) Online	Digital	20	M					Yes							Yes		Negative		(0) No information	No	Unknown				18-<22yo	15-<25yo	Yes			No	No	No	Yes		No			No information / Unknown	No	No information / Unknown			Online			0) Youths (13-<25yo)	0) Negative
Digital Outreach	Digital	5) Online	Digital		M					Yes							No				(0) No information	Stop follow up	Unknown									No	No	No	No					No information / Unknown	No information / Unknown	No information / Unknown	No information / Unknown		Online
Digital Outreach	Digital	5) Online	Digital	18	M	MSM				Yes							Yes	Other, specify …....	Negative		(0) No information	Unknown	Yes			Other	18-<22yo	15-<25yo	Yes			No	No	No	Yes			Yes		No information / Unknown	No information / Unknown	Yes	PEP	0) MSM/TG/BI	Online			0) Youths (13-<25yo)	0) Negative
Digital Outreach	Digital	5) Online	Digital	45	M	MSM				Yes							Yes	Other, specify …....	Negative		(0) No information	Unknown	Unknown					25-50yo	Yes			No	No	No	Yes					No information / Unknown	No information / Unknown	No information / Unknown	No information / Unknown	0) MSM/TG/BI	Online			1) Adults (25+yo)	0) Negative
Digital Outreach	Digital	5) Online	Digital	19	M	MSM				Yes							stop follow up				(0) No information	Unknown	Unknown				18-<22yo	15-<25yo				No	No	No	No					No information / Unknown	No information / Unknown	No information / Unknown	No information / Unknown	0) MSM/TG/BI	Online			0) Youths (13-<25yo)
Digital Outreach	Digital	5) Online	Digital	18	M							Yes					No				(0) No information	Stop follow up	Unknown				18-<22yo	15-<25yo				No	No	No	No					No information / Unknown	No information / Unknown	No information / Unknown	No information / Unknown		Online	Yes		0) Youths (13-<25yo)
Digital Outreach	Digital	5) Online	Digital	28	M					Yes							Unknown				(0) No information	Stop follow up	Unknown					25-50yo				No	No	No	No					No information / Unknown	No information / Unknown	No information / Unknown	No information / Unknown		Online			1) Adults (25+yo)
Digital Outreach	Digital	5) Online	Digital	25	M					Yes							Yes	Other, specify …....	Negative		(0) No information	Unknown	Yes			Other		25-50yo	Yes			No	No	No	Yes			Yes		No information / Unknown	No information / Unknown	Yes	PEP		Online			1) Adults (25+yo)	0) Negative
Digital Outreach	Digital	5) Online	Digital		M					Yes							Stop follow-up				(0) No information	Stop follow up	Unknown									No	No	No	No					No information / Unknown	No information / Unknown	No information / Unknown	No information / Unknown		Online
Digital Outreach	Digital	5) Online	Digital	28	F					Yes							stop follow up				(0) No information	Stop follow up	Unknown					25-50yo				No	No	No	No					No information / Unknown	No information / Unknown	No information / Unknown	No information / Unknown		Online			1) Adults (25+yo)
Digital Outreach	Digital	5) Online	Digital		M					Yes							stop follow up				(0) No information	Stop follow up	Unknown									No	No	No	No					No information / Unknown	No information / Unknown	No information / Unknown	No information / Unknown		Online
Digital Outreach	Digital	5) Online	Digital	18	M					Yes							Yes		Negative		(0) No information	Unknown	Unknown				18-<22yo	15-<25yo	Yes			No	No	No	Yes					No information / Unknown	No information / Unknown	No information / Unknown	No information / Unknown		Online			0) Youths (13-<25yo)	0) Negative
Digital Outreach	Digital	5) Online	Digital	28	M					Yes							Yes	Other, specify …....	Negative	Non-Reactive	(0) No information	Unknown	Unknown					25-50yo	Yes	Yes	Yes	No	No	No	Yes					No information / Unknown	No information / Unknown	No information / Unknown	No information / Unknown		Online		No	1) Adults (25+yo)	0) Negative
Digital Outreach	Digital	5) Online	Digital	22	M					Yes							Yes		Negative		(0) No information	Unknown	Unknown				22-<25yo	15-<25yo	Yes			No	No	No	Yes					No information / Unknown	No information / Unknown	No information / Unknown	No information / Unknown		Online			0) Youths (13-<25yo)	0) Negative
Digital Outreach	Digital	5) Online	Digital	18	M					Yes							Yes	Other, specify …....	Negative		(0) No information	Unknown	Unknown				18-<22yo	15-<25yo	Yes			No	No	No	Yes					No information / Unknown	No information / Unknown	No information / Unknown	No information / Unknown		Online			0) Youths (13-<25yo)	0) Negative
Digital Outreach	Digital	5) Online	Digital	48	M					Yes							Yes		Negative		(0) No information	Unknown	Unknown					25-50yo	Yes			No	No	No	Yes					No information / Unknown	No information / Unknown	No information / Unknown	No information / Unknown		Online			1) Adults (25+yo)	0) Negative
Digital Outreach	Digital	5) Online	Digital	28	M					Yes							Yes	Other, specify …....	Negative		(0) No information	Unknown	Yes					25-50yo	Yes			No	No	No	Yes			Yes		No information / Unknown	No information / Unknown	Yes	PEP		Online			1) Adults (25+yo)	0) Negative
Digital Outreach	Digital	5) Online	Digital	19	M	MSM				Yes							Yes	Other, specify …....	Negative		(0) No information	Unknown	Unknown				18-<22yo	15-<25yo	Yes			No	No	No	Yes					No information / Unknown	No information / Unknown	No information / Unknown	No information / Unknown	0) MSM/TG/BI	Online			0) Youths (13-<25yo)	0) Negative
Digital Outreach	Digital	5) Online	Digital	18	F					Yes							Yes	Other, specify …....	Negative		(0) No information	Unknown	Unknown				18-<22yo	15-<25yo	Yes			No	No	No	Yes					No information / Unknown	No information / Unknown	No information / Unknown	No information / Unknown		Online			0) Youths (13-<25yo)	0) Negative
Digital Outreach	Digital	5) Online	Digital	28	M					Yes							No				(0) No information	Stop follow up	Unknown					25-50yo				No	No	No	No					No information / Unknown	No information / Unknown	No information / Unknown	No information / Unknown		Online			1) Adults (25+yo)
Digital Outreach	Digital	5) Online	Digital	19	M	MSM				Yes							Yes				(0) No information	(0) No information	Unknown			Bangkok Health Hub	18-<22yo	15-<25yo				No	No	No	Yes					No information / Unknown	No information / Unknown	No information / Unknown	No information / Unknown	0) MSM/TG/BI	Online			0) Youths (13-<25yo)
Digital Outreach	Digital	5) Online	Digital	21	M					Yes							stop follow up				(0) No information	Stop follow up	Unknown				18-<22yo	15-<25yo				No	No	No	No					No information / Unknown	No information / Unknown	No information / Unknown	No information / Unknown		Online			0) Youths (13-<25yo)
Digital Outreach	Digital	5) Online	Digital	30	M					Yes							Yes	Other, specify …....	Negative		(0) No information	Unknown	Yes			Other		25-50yo	Yes			No	No	No	Yes			Yes		No information / Unknown	No information / Unknown	Yes	PEP		Online			1) Adults (25+yo)	0) Negative
Digital Outreach	Digital	5) Online	Digital	25	M	MSM				Yes							Yes	Other, specify …....	Negative		(0) No information	Unknown	Yes			Other		25-50yo	Yes			No	No	No	Yes			Yes		No information / Unknown	No information / Unknown	Yes	PEP	0) MSM/TG/BI	Online			1) Adults (25+yo)	0) Negative
Digital Outreach	Digital	5) Online	Digital	18	M	MSM				Yes							stop follow up				(0) No information	Stop follow up	Unknown				18-<22yo	15-<25yo				No	No	No	No					No information / Unknown	No information / Unknown	No information / Unknown	No information / Unknown	0) MSM/TG/BI	Online			0) Youths (13-<25yo)
Digital Outreach	Digital	5) Online	Digital	17	M					Yes							No				(0) No information	Stop follow up	Unknown				15-<18yo	15-<25yo				No	No	No	No					No information / Unknown	No information / Unknown	No information / Unknown	No information / Unknown		Online			0) Youths (13-<25yo)
Digital Outreach	Digital	5) Online	Digital	35	M					Yes							Yes	Other, specify …....	Negative		(0) No information	Unknown	Unknown					25-50yo	Yes			No	No	No	Yes					No information / Unknown	No information / Unknown	No information / Unknown	No information / Unknown		Online			1) Adults (25+yo)	0) Negative
Digital Outreach	Digital	5) Online	Digital	28	M					Yes							Yes		Positive		Yes	Unknown	Unknown					25-50yo	Yes			Yes	No	No	Yes	Yes				Yes	No information / Unknown	No information / Unknown	No information / Unknown		Online			1) Adults (25+yo)	1) Positive
Digital Outreach	Digital	5) Online	Digital	22	M	MSM				Yes							Yes	BMA Health Centers	Negative		(0) No information	Unknown	Yes			BMA Hospitals	22-<25yo	15-<25yo	Yes			No	No	No	Yes			Yes		No information / Unknown	No information / Unknown	Yes	PEP	0) MSM/TG/BI	Online			0) Youths (13-<25yo)	0) Negative
Digital Outreach	Digital	5) Online	Digital	20	M					Yes							Yes		Negative		(0) No information	Yes	Unknown			Bangkok Health Hub	18-<22yo	15-<25yo	Yes			No	No	No	Yes		Yes			No information / Unknown	Yes	No information / Unknown	PrEP		Online			0) Youths (13-<25yo)	0) Negative
Digital Outreach	Digital	5) Online	Digital	21	M					Yes							Yes	Other, specify …....	Negative		(0) No information	Unknown	Unknown				18-<22yo	15-<25yo	Yes			No	No	No	Yes					No information / Unknown	No information / Unknown	No information / Unknown	No information / Unknown		Online			0) Youths (13-<25yo)	0) Negative
Digital Outreach	Digital	5) Online	Digital	27	M					Yes							Yes	Other, specify …....	Negative		(0) No information	Unknown	Unknown					25-50yo	Yes			No	No	No	Yes					No information / Unknown	No information / Unknown	No information / Unknown	No information / Unknown		Online			1) Adults (25+yo)	0) Negative
Digital Outreach	Digital	5) Online	Digital		M					Yes							No				(0) No information	Stop follow up	Unknown									No	No	No	No					No information / Unknown	No information / Unknown	No information / Unknown	No information / Unknown		Online
Digital Outreach	Digital	5) Online	Digital		M					Yes							No				(0) No information	Stop follow up	Unknown									No	No	No	No					No information / Unknown	No information / Unknown	No information / Unknown	No information / Unknown		Online
Digital Outreach	Digital	5) Online	Digital	24	M					Yes							No				(0) No information	Stop follow up	Unknown				22-<25yo	15-<25yo				No	No	No	No					No information / Unknown	No information / Unknown	No information / Unknown	No information / Unknown		Online			0) Youths (13-<25yo)
Digital Outreach	Digital	5) Online	Digital	18	M					Yes							Yes	Other, specify …....	Negative		(0) No information	Unknown	Unknown				18-<22yo	15-<25yo	Yes			No	No	No	Yes					No information / Unknown	No information / Unknown	No information / Unknown	No information / Unknown		Online			0) Youths (13-<25yo)	0) Negative
Digital Outreach	Digital	5) Online	Digital	24	M												Yes	Other, specify …....	Negative		(0) No information	Unknown	Unknown				22-<25yo	15-<25yo	Yes			No	No	No	Yes					No information / Unknown	No information / Unknown	No information / Unknown	No information / Unknown		Online			0) Youths (13-<25yo)	0) Negative
Digital Outreach	Digital	5) Online	Digital	19	M					Yes							Yes		Negative		(0) No information	Unknown	Unknown				18-<22yo	15-<25yo	Yes			No	No	No	Yes					No information / Unknown	No information / Unknown	No information / Unknown	No information / Unknown		Online			0) Youths (13-<25yo)	0) Negative
Digital Outreach	Digital	5) Online	Digital	25	M					Yes							Yes	Other, specify …....	Negative		(0) No information	Unknown	Yes			Other		25-50yo	Yes			No	No	No	Yes			Yes		No information / Unknown	No information / Unknown	Yes	PEP		Online			1) Adults (25+yo)	0) Negative
Digital Outreach	Digital	5) Online	Digital	35	M					Yes							Yes		Negative		(0) No information	Unknown	Yes			Bangkok Health Hub		25-50yo	Yes			No	No	No	Yes			Yes		No information / Unknown	No information / Unknown	Yes	PEP		Online			1) Adults (25+yo)	0) Negative
Digital Outreach	Digital	5) Online	Digital		M					Yes							Yes	Other, specify …....	Negative		(0) No information	Unknown	Yes			Other			Yes			No	No	No	Yes			Yes		No information / Unknown	No information / Unknown	Yes	PEP		Online				0) Negative
Digital Outreach	Digital	5) Online	Digital		M					Yes							Yes	Other, specify …....	Negative		(0) No information	Unknown	Yes			Other			Yes			No	No	No	Yes			Yes		No information / Unknown	No information / Unknown	Yes	PEP		Online				0) Negative
Digital Outreach	Digital	5) Online	Digital	33	M												Yes	Other, specify …....			(0) No information	Unknown	Unknown					25-50yo				No	No	No	Yes					No information / Unknown	No information / Unknown	No information / Unknown	No information / Unknown		Online			1) Adults (25+yo)
Digital Outreach	Digital	5) Online	Digital	21	M					Yes							Yes	Other, specify …....	Negative		(0) No information	Unknown	Unknown				18-<22yo	15-<25yo	Yes			No	No	No	Yes					No information / Unknown	No information / Unknown	No information / Unknown	No information / Unknown		Online			0) Youths (13-<25yo)	0) Negative
Digital Outreach	Digital	5) Online	Digital	27	M					Yes							Yes	Other, specify …....	Negative		(0) No information	Unknown	Yes			Other		25-50yo	Yes			No	No	No	Yes			Yes		No information / Unknown	No information / Unknown	Yes	PEP		Online			1) Adults (25+yo)	0) Negative
Digital Outreach	Digital	5) Online	Digital		M					Yes							Yes	Other, specify …....	Negative		(0) No information	Unknown	Yes			Other			Yes			No	No	No	Yes			Yes		No information / Unknown	No information / Unknown	Yes	PEP		Online				0) Negative
Digital Outreach	Digital	5) Online	Digital		M					Yes							Yes	Other, specify …....	Negative		(0) No information	Unknown	Yes			Other			Yes			No	No	No	Yes			Yes		No information / Unknown	No information / Unknown	Yes	PEP		Online				0) Negative
Digital Outreach	Digital	5) Online	Digital	28	M					Yes							Yes	Other, specify …....	Negative		(0) No information	Yes	Unknown					25-50yo	Yes			No	No	No	Yes		Yes			No information / Unknown	Yes	No information / Unknown	PrEP		Online			1) Adults (25+yo)	0) Negative
Digital Outreach	Digital	5) Online	Digital		M								Yes				Unknown				(0) No information	Unknown	Unknown									No	No	No	No					No information / Unknown	No information / Unknown	No information / Unknown	No information / Unknown		Online	Yes
Digital Outreach	Digital	5) Online	Digital	22	M								Yes				Unknown				(0) No information	Unknown	Unknown				22-<25yo	15-<25yo				No	No	No	No					No information / Unknown	No information / Unknown	No information / Unknown	No information / Unknown		Online	Yes		0) Youths (13-<25yo)
Digital Outreach	Digital	5) Online	Digital	28	M	MSM				Yes							Unknown				(0) No information	Unknown	Unknown					25-50yo				No	No	No	No					No information / Unknown	No information / Unknown	No information / Unknown	No information / Unknown	0) MSM/TG/BI	Online			1) Adults (25+yo)
Digital Outreach	Digital	5) Online	Digital		M					Yes							Unknown				(0) No information	Unknown	Unknown									No	No	No	No					No information / Unknown	No information / Unknown	No information / Unknown	No information / Unknown		Online
Digital Outreach	Digital	5) Online	Digital	28	M								Yes				Unknown				(0) No information	Unknown	Unknown					25-50yo				No	No	No	No					No information / Unknown	No information / Unknown	No information / Unknown	No information / Unknown		Online	Yes		1) Adults (25+yo)
Digital Outreach	Digital	5) Online	Digital	38	M								Yes				Unknown				(0) No information	Unknown	Unknown					25-50yo				No	No	No	No					No information / Unknown	No information / Unknown	No information / Unknown	No information / Unknown		Online	Yes		1) Adults (25+yo)
Digital Outreach	Digital	5) Online	Digital		F					Yes							Unknown				(0) No information	Unknown	Unknown									No	No	No	No					No information / Unknown	No information / Unknown	No information / Unknown	No information / Unknown		Online
Digital Outreach	Digital	5) Online	Digital	27	M							Yes					Unknown				(0) No information	Unknown	Unknown					25-50yo				No	No	No	No					No information / Unknown	No information / Unknown	No information / Unknown	No information / Unknown		Online	Yes		1) Adults (25+yo)
Digital Outreach	Digital	5) Online	Digital	31	M					Yes							Unknown				(0) No information	Unknown	Unknown					25-50yo				No	No	No	No					No information / Unknown	No information / Unknown	No information / Unknown	No information / Unknown		Online			1) Adults (25+yo)
Digital Outreach	Digital	5) Online	Digital	28	M	MSM						Yes					Unknown		Negative		(0) No information	Unknown	Unknown					25-50yo	Yes			No	No	No	No					No information / Unknown	No information / Unknown	No information / Unknown	No information / Unknown	0) MSM/TG/BI	Online	Yes		1) Adults (25+yo)	0) Negative
Digital Outreach	Digital	5) Online	Digital		M								Yes				No		Positive		Yes	Unknown	Unknown						Yes			Yes	No	No	No	Yes				Yes	No information / Unknown	No information / Unknown	No information / Unknown		Online	Yes			1) Positive
Digital Outreach	Digital	5) Online	Digital		M					Yes							Unknown				(0) No information	Unknown	Unknown									No	No	No	No					No information / Unknown	No information / Unknown	No information / Unknown	No information / Unknown		Online
Digital Outreach	Digital	5) Online	Digital	22	M					Yes							No		Negative		(0) No information	Unknown	Unknown				22-<25yo	15-<25yo	Yes			No	No	No	No					No information / Unknown	No information / Unknown	No information / Unknown	No information / Unknown		Online			0) Youths (13-<25yo)	0) Negative
Digital Outreach	Digital	5) Online	Digital		M					Yes							Stop follow-up				(0) No information	Unknown	Unknown									No	No	No	No					No information / Unknown	No information / Unknown	No information / Unknown	No information / Unknown		Online
Digital Outreach	Digital	5) Online	Digital		M					Yes							Stop follow-up				(0) No information	Unknown	Unknown									No	No	No	No					No information / Unknown	No information / Unknown	No information / Unknown	No information / Unknown		Online
Digital Outreach	Digital	5) Online	Digital		M	TG				Yes							Stop follow-up				(0) No information	Unknown	Unknown									No	No	No	No					No information / Unknown	No information / Unknown	No information / Unknown	No information / Unknown	0) MSM/TG/BI	Online
Digital Outreach	Digital	5) Online	Digital		F					Yes							Unknown		Positive		(0) No information	Unknown	Unknown						Yes			Yes	No	No	No					No information / Unknown	No information / Unknown	No information / Unknown	No information / Unknown		Online				1) Positive
Digital Outreach	Digital	5) Online	Digital	23	M	MSM				Yes							Unknown				(0) No information	Unknown	Yes			Other	22-<25yo	15-<25yo				No	No	No	No			Yes		No information / Unknown	No information / Unknown	Yes	PEP	0) MSM/TG/BI	Online			0) Youths (13-<25yo)
Digital Outreach	Digital	5) Online	Digital		M									Yes			No				(0) No information	Unknown	Unknown									No	No	No	No					No information / Unknown	No information / Unknown	No information / Unknown	No information / Unknown		Online
Digital Outreach	Digital	5) Online	Digital		M							Yes					No				(0) No information	Unknown	Unknown									No	No	No	No					No information / Unknown	No information / Unknown	No information / Unknown	No information / Unknown		Online	Yes
Digital Outreach	Digital	5) Online	Digital	22	M					Yes							No				(0) No information	Unknown	Unknown				22-<25yo	15-<25yo				No	No	No	No					No information / Unknown	No information / Unknown	No information / Unknown	No information / Unknown		Online			0) Youths (13-<25yo)
Digital Outreach	Digital	5) Online	Digital	18	M	MSM						Yes					No				(0) No information	Unknown	Unknown				18-<22yo	15-<25yo				No	No	No	No					No information / Unknown	No information / Unknown	No information / Unknown	No information / Unknown	0) MSM/TG/BI	Online	Yes		0) Youths (13-<25yo)
Digital Outreach	Digital	5) Online	Digital		M							Yes					No				(0) No information	Unknown	Unknown									No	No	No	No					No information / Unknown	No information / Unknown	No information / Unknown	No information / Unknown		Online	Yes
Digital Outreach	Digital	5) Online	Digital	26	M	MSM						Yes					Unknown			Reactive	No	Unknown	Unknown					25-50yo		Yes		No	No	No	No	No				No	No information / Unknown	No information / Unknown	No information / Unknown	0) MSM/TG/BI	Online	Yes		1) Adults (25+yo)
Digital Outreach	Digital	5) Online	Digital		M							Yes					No				(0) No information	Unknown	Unknown									No	No	No	No					No information / Unknown	No information / Unknown	No information / Unknown	No information / Unknown		Online	Yes
Digital Outreach	Digital	5) Online	Digital	33	F					Yes							No				(0) No information	Unknown	Unknown					25-50yo				No	No	No	No					No information / Unknown	No information / Unknown	No information / Unknown	No information / Unknown		Online			1) Adults (25+yo)
Digital Outreach	Digital	5) Online	Digital	30	F								Yes	Yes			No		Positive		Yes	Unknown	Unknown					25-50yo	Yes			Yes	No	No	No	Yes				Yes	No information / Unknown	No information / Unknown	No information / Unknown		Online	Yes		1) Adults (25+yo)	1) Positive
Digital Outreach	Digital	5) Online	Digital	42	M								Yes	Yes			No		Positive		No	Unknown	Unknown					25-50yo	Yes			Yes	No	No	No	No				No	No information / Unknown	No information / Unknown	No information / Unknown		Online	Yes		1) Adults (25+yo)	1) Positive
Digital Outreach	Digital	5) Online	Digital		M					Yes							Stop follow-up				(0) No information	Unknown	Unknown									No	No	No	No					No information / Unknown	No information / Unknown	No information / Unknown	No information / Unknown		Online
Digital Outreach	Digital	5) Online	Digital		M					Yes			Yes				Stop follow-up				(0) No information	Unknown	Unknown									No	No	No	No					No information / Unknown	No information / Unknown	No information / Unknown	No information / Unknown		Online	Yes
Digital Outreach	Digital	5) Online	Digital		F								Yes				Stop follow-up				(0) No information	Unknown	Unknown									No	No	No	No					No information / Unknown	No information / Unknown	No information / Unknown	No information / Unknown		Online	Yes
Digital Outreach	Digital	5) Online	Digital		F					Yes							Stop follow-up				(0) No information	Unknown	Unknown									No	No	No	No					No information / Unknown	No information / Unknown	No information / Unknown	No information / Unknown		Online
Digital Outreach	Digital	5) Online	Digital		F					Yes							Stop follow-up				(0) No information	Unknown	Unknown									No	No	No	No					No information / Unknown	No information / Unknown	No information / Unknown	No information / Unknown		Online
Digital Outreach	Digital	5) Online	Digital	24	M					Yes			Yes				Stop follow-up				(0) No information	Unknown	Unknown				22-<25yo	15-<25yo				No	No	No	No					No information / Unknown	No information / Unknown	No information / Unknown	No information / Unknown		Online	Yes		0) Youths (13-<25yo)
Digital Outreach	Digital	5) Online	Digital	42	M					Yes		Yes					Stop follow-up				(0) No information	Unknown	Unknown					25-50yo				No	No	No	No					No information / Unknown	No information / Unknown	No information / Unknown	No information / Unknown		Online	Yes		1) Adults (25+yo)
Digital Outreach	Digital	5) Online	Digital	20	M					Yes							No				(0) No information	Unknown	Unknown				18-<22yo	15-<25yo				No	No	No	No					No information / Unknown	No information / Unknown	No information / Unknown	No information / Unknown		Online			0) Youths (13-<25yo)
Digital Outreach	Digital	5) Online	Digital	25	F									Yes			No				(0) No information	Unknown	Unknown					25-50yo				No	No	No	No					No information / Unknown	No information / Unknown	No information / Unknown	No information / Unknown		Online			1) Adults (25+yo)
Digital Outreach	Digital	5) Online	Digital		M							Yes					Unknown				(0) No information	Unknown	Unknown									No	No	No	No					No information / Unknown	No information / Unknown	No information / Unknown	No information / Unknown		Online	Yes
Digital Outreach	Digital	5) Online	Digital	22	M	MSM				Yes							Yes	Other, specify …....	Negative		(0) No information	Unknown	Yes			Other	22-<25yo	15-<25yo	Yes			No	No	No	Yes			Yes		No information / Unknown	No information / Unknown	Yes	PEP	0) MSM/TG/BI	Online			0) Youths (13-<25yo)	0) Negative
Digital Outreach	Digital	5) Online	Digital		M							Yes					No				(0) No information	Unknown	Unknown									No	No	No	No					No information / Unknown	No information / Unknown	No information / Unknown	No information / Unknown		Online	Yes
Digital Outreach	Digital	5) Online	Digital	20	M					Yes							Unknown				(0) No information	Unknown	Unknown				18-<22yo	15-<25yo				No	No	No	No					No information / Unknown	No information / Unknown	No information / Unknown	No information / Unknown		Online			0) Youths (13-<25yo)
Digital Outreach	Digital	5) Online	Digital		M					Yes							No				(0) No information	Unknown	Unknown									No	No	No	No					No information / Unknown	No information / Unknown	No information / Unknown	No information / Unknown		Online
Digital Outreach	Digital	5) Online	Digital		M					Yes							Unknown				(0) No information	Unknown	Unknown									No	No	No	No					No information / Unknown	No information / Unknown	No information / Unknown	No information / Unknown		Online
Digital Outreach	Digital	5) Online	Digital		M					Yes							No				(0) No information	Unknown	Unknown									No	No	No	No					No information / Unknown	No information / Unknown	No information / Unknown	No information / Unknown		Online
Digital Outreach	Digital	5) Online	Digital		M					Yes							Unknown				(0) No information	Unknown	Unknown									No	No	No	No					No information / Unknown	No information / Unknown	No information / Unknown	No information / Unknown		Online
Digital Outreach	Digital	5) Online	Digital		M	MSM				Yes							Unknown				(0) No information	Unknown	Unknown									No	No	No	No					No information / Unknown	No information / Unknown	No information / Unknown	No information / Unknown	0) MSM/TG/BI	Online
Digital Outreach	Digital	5) Online	Digital	29	M					Yes							Yes	Other, specify …....	Negative		(0) No information	Unknown	Unknown					25-50yo	Yes			No	No	No	Yes					No information / Unknown	No information / Unknown	No information / Unknown	No information / Unknown		Online			1) Adults (25+yo)	0) Negative
Digital Outreach	Digital	5) Online	Digital	30	M					Yes							No				(0) No information	Unknown	Unknown					25-50yo				No	No	No	No					No information / Unknown	No information / Unknown	No information / Unknown	No information / Unknown		Online			1) Adults (25+yo)
Digital Outreach	Digital	5) Online	Digital		M	MSM				Yes							Unknown				(0) No information	Unknown	Unknown									No	No	No	No					No information / Unknown	No information / Unknown	No information / Unknown	No information / Unknown	0) MSM/TG/BI	Online
Digital Outreach	Digital	5) Online	Digital		M	MSM				Yes							No				(0) No information	No	Unknown									No	No	No	No		No			No information / Unknown	No	No information / Unknown		0) MSM/TG/BI	Online
Digital Outreach	Digital	5) Online	Digital	19	M					Yes							Unknown				(0) No information	No	Unknown				18-<22yo	15-<25yo				No	No	No	No		No			No information / Unknown	No	No information / Unknown			Online			0) Youths (13-<25yo)
Digital Outreach	Digital	5) Online	Digital	23	M					Yes							Unknown				(0) No information	Unknown	Unknown				22-<25yo	15-<25yo				No	No	No	No					No information / Unknown	No information / Unknown	No information / Unknown	No information / Unknown		Online			0) Youths (13-<25yo)
Digital Outreach	Digital	5) Online	Digital		M	MSM			Yes								Stop follow-up				(0) No information	Unknown	Unknown									No	No	No	No					No information / Unknown	No information / Unknown	No information / Unknown	No information / Unknown	0) MSM/TG/BI	Online
Digital Outreach	Digital	5) Online	Digital	26	M					Yes							Unknown				(0) No information	Unknown	Unknown					25-50yo				No	No	No	No					No information / Unknown	No information / Unknown	No information / Unknown	No information / Unknown		Online			1) Adults (25+yo)
Digital Outreach	Digital	5) Online	Digital	22	M	MSM				Yes							Stop follow-up				(0) No information	Unknown	Unknown				22-<25yo	15-<25yo				No	No	No	No					No information / Unknown	No information / Unknown	No information / Unknown	No information / Unknown	0) MSM/TG/BI	Online			0) Youths (13-<25yo)
Digital Outreach	Digital	5) Online	Digital	22	M	MSM				Yes							Stop follow-up				(0) No information	Unknown	Unknown				22-<25yo	15-<25yo				No	No	No	No					No information / Unknown	No information / Unknown	No information / Unknown	No information / Unknown	0) MSM/TG/BI	Online			0) Youths (13-<25yo)
Digital Outreach	Digital	5) Online	Digital	21	M	MSM				Yes							Stop follow-up				(0) No information	Unknown	Unknown				18-<22yo	15-<25yo				No	No	No	No					No information / Unknown	No information / Unknown	No information / Unknown	No information / Unknown	0) MSM/TG/BI	Online			0) Youths (13-<25yo)
Digital Outreach	Digital	5) Online	Digital	21	F							Yes					Stop follow-up				(0) No information	Unknown	Unknown				18-<22yo	15-<25yo				No	No	No	No					No information / Unknown	No information / Unknown	No information / Unknown	No information / Unknown		Online	Yes		0) Youths (13-<25yo)
Digital Outreach	Digital	5) Online	Digital	48	M								Yes				Stop follow-up				(0) No information	Unknown	Unknown					25-50yo				No	No	No	No					No information / Unknown	No information / Unknown	No information / Unknown	No information / Unknown		Online	Yes		1) Adults (25+yo)
Digital Outreach	Digital	5) Online	Digital		M					Yes							Stop follow-up				(0) No information	Unknown	Unknown									No	No	No	No					No information / Unknown	No information / Unknown	No information / Unknown	No information / Unknown		Online
Digital Outreach	Digital	5) Online	Digital	28						Yes							Stop follow-up				(0) No information	Unknown	Unknown					25-50yo				No	No	No	No					No information / Unknown	No information / Unknown	No information / Unknown	No information / Unknown		Online			1) Adults (25+yo)
Digital Outreach	Digital	5) Online	Digital	22						Yes							Stop follow-up				(0) No information	Unknown	Unknown				22-<25yo	15-<25yo				No	No	No	No					No information / Unknown	No information / Unknown	No information / Unknown	No information / Unknown		Online			0) Youths (13-<25yo)
Digital Outreach	Digital	5) Online	Digital	18	M	MSM						Yes					Stop follow-up				(0) No information	Unknown	Unknown				18-<22yo	15-<25yo				No	No	No	No					No information / Unknown	No information / Unknown	No information / Unknown	No information / Unknown	0) MSM/TG/BI	Online	Yes		0) Youths (13-<25yo)
Digital Outreach	Digital	5) Online	Digital							Yes							Stop follow-up				(0) No information	Unknown	Unknown									No	No	No	No					No information / Unknown	No information / Unknown	No information / Unknown	No information / Unknown		Online
Digital Outreach	Digital	5) Online	Digital	49	M								Yes				Stop follow-up				(0) No information	Unknown	Unknown					25-50yo				No	No	No	No					No information / Unknown	No information / Unknown	No information / Unknown	No information / Unknown		Online	Yes		1) Adults (25+yo)
Digital Outreach	Digital	5) Online	Digital										Yes				Stop follow-up				(0) No information	Unknown	Unknown									No	No	No	No					No information / Unknown	No information / Unknown	No information / Unknown	No information / Unknown		Online	Yes
Digital Outreach	Digital	5) Online	Digital		F								Yes				Stop follow-up				(0) No information	Unknown	Unknown									No	No	No	No					No information / Unknown	No information / Unknown	No information / Unknown	No information / Unknown		Online	Yes
Digital Outreach	Digital	5) Online	Digital	28	M	MSM				Yes							Stop follow-up		Negative		Stop follow-up	Unknown	Unknown					25-50yo	Yes			No	No	No	No					No information / Unknown	No information / Unknown	No information / Unknown	No information / Unknown	0) MSM/TG/BI	Online			1) Adults (25+yo)	0) Negative
Digital Outreach	Digital	5) Online	Digital	33	M					Yes							Unknown				(0) No information	Unknown	Unknown					25-50yo				No	No	No	No					No information / Unknown	No information / Unknown	No information / Unknown	No information / Unknown		Online			1) Adults (25+yo)
Digital Outreach	Digital	5) Online	Digital	45	M								Yes				Unknown			Reactive	No	Unknown	Unknown					25-50yo		Yes		No	No	No	No	No				No	No information / Unknown	No information / Unknown	No information / Unknown		Online	Yes		1) Adults (25+yo)
Digital Outreach	Digital	5) Online	Digital	29	M	MSM				Yes							Unknown				(0) No information	No	Unknown					25-50yo				No	No	No	No		No			No information / Unknown	No	No information / Unknown		0) MSM/TG/BI	Online			1) Adults (25+yo)
Digital Outreach	Digital	5) Online	Digital	23	M					Yes							Unknown				(0) No information	Unknown	No			Other	22-<25yo	15-<25yo				No	No	No	No			No		No information / Unknown	No information / Unknown	No			Online			0) Youths (13-<25yo)
Digital Outreach	Digital	5) Online	Digital	34	M					Yes							Unknown				(0) No information	Unknown	Unknown					25-50yo				No	No	No	No					No information / Unknown	No information / Unknown	No information / Unknown	No information / Unknown		Online			1) Adults (25+yo)
Digital Outreach	Digital	5) Online	Digital		M					Yes							No		Negative		(0) No information	Unknown	Unknown						Yes			No	No	No	No					No information / Unknown	No information / Unknown	No information / Unknown	No information / Unknown		Online				0) Negative
Digital Outreach	Digital	5) Online	Digital		M					Yes							Yes				(0) No information	Unknown	Unknown									No	No	No	Yes					No information / Unknown	No information / Unknown	No information / Unknown	No information / Unknown		Online
[truncated: 2,712 more rows]
[truncated: 7 more columns]
